# Supplementary material for: Host/Malassezia Interaction: A Quantitative, Non-Invasive Method Profiling Oxylipin Production Associates Human Skin Eicosanoids with Malassezia
Source: Metabolites. 2021 Oct 13;11(10):700. doi: 10.3390/metabo11100700 (PMC8538739; doi:10.3390/metabo11100700)
Supplement: Supplementary file 1 [file metabolites-11-00700-s001.zip]

Archive with 3 entries (2 files):
- metabolites-1375203-supplementary/
- metabolites-1375203-supplementary/Sheet - Temporal analysis.xlsx
- metabolites-1375203-supplementary/Supplementary Material_10102021.pdf
