# Supplementary material for: Host/Malassezia Interaction: A Quantitative, Non-Invasive Method Profiling Oxylipin Production Associates Human Skin Eicosanoids with Malassezia
Source: Metabolites. 2021 Oct 13;11(10):700. doi: 10.3390/metabo11100700 (PMC8538739; doi:10.3390/metabo11100700)
Supplement: Supplementary file 1 [file metabolites-11-00700-s001.zip › metabolites-1375203-supplementary/Sheet - Temporal analysis.xlsx]

## Sheet: Sorted by Subjects
	TXB1	TxB2	9,10,13-Tri HOME	PGE2	LTB4	12,13-diHOME	9,10-diHOME	tetranor 12-HETE	12-HHTrE	11,12-DHET	8,9-DHET	13-HODE	9-HODE	15-HETE	13-HOTrE	13-oxoODE	15-oxoETE	9-oxoODE	10-HDoHE	12-HETE	5-HETE	11-HETE	15-HETrE	12,13-EpOME	9,10-EpOME	5-HETrE	EPA	DHA	Arachidonic acid	Linolenic acid
4_1	0.796448	0.102767	27.7236	0.0808008	0.232418	16.5572	42.3354	0.0820668	0.0742936	0.0155464	0.311973	26.5081	11.0316	1.14102	1.34949	38.5805	1.45924	16.7333	1.40952	0.268907	0.553188	0.569746	3.92031	427.153	315.808	0.493435	1.04134	4.04512	1.12856	5.00321
4_2	0.794112	0.0532278	53.111	0.0493496	0.281814	10.4188	40.9165	0.0945201	0.134971	0.0601369	0.269672	35.8429	14.4268	1.10837	0.959303	45.7199	1.87766	20.9311	1.57308	0.279429	0.654269	0.331175	4.93719	224.113	153.114	0.681903	1.22799	4.3093	0.752132	3.65266
4_3	0.397392	0.0280258	38.5237	0.0789563	0.255315	8.33484	29.158	0.102679	0.135027	0.0176442	0.260741	32.5148	13.0364	1.475	1.22992	39.9152	1.03782	17.0294	1.32471	0.245959	0.513795	0.74778	6.69274	259.538	185.438	0.867036	1.38347	2.85853	0.551479	5.31443
4_4	0.636777	0.0476095	68.2359	0.08686	0.292829	9.01278	25.0284	0.0872408	0.0989067	0.0818305	0.257496	24.6684	16.9469	1.08673	1.05356	33.5509	1.07777	19.3554	1.10722	0.196312	0.313117	0.511275	2.58486	180.563	131.816	0.227552	0.8146	0.215267	0.176386	1.10289
4_5	0.666017	0.0191594	38.2871	0.0407591	0.444615	18.6509	45.6831	0.104082	0.131342	0.0642066	0.274624	36.2887	14.8555	1.13688	1.27382	32.8866	1.06279	17.9904	1.19367	0.13612	0.451025	0.605102	4.57273	154.302	129.45	0.277633	0.422942	0.190556	0.158686	0.812686
4_6	1.45907	0.0556939	70.7683	0.0900463	0.432261	12.9946	45.4239	0.144267	0.233987	0.0558205	0.287514	53.2302	18.1383	1.72585	2.38627	43.7617	1.09839	15.0479	1.36757	0.232293	0.50803	0.917758	7.89379	274.932	231.335	0.686198	1.89744	0.0581136	0.363385	3.0135
2_1	0.146008	0.0086799	12.9772	0.196118	0.141596	4.20013	12.9718	0.0338016	0.059986	0.0249942	0.16877	14.9138	10.2765	0.306654	0.584459	12.4912	0.179453	9.42359	1.19984	0.0981557	0.124155	0.590399	1.33777	18.173	26.2689	0.335302	0.967487	0.0908286	0.122456	0.669861
2_2	0.194016	0.0308123	12.5417	0.212159	0.34033	2.81986	13.0349	0.0417345	0.0957285	0.0133029	0.1552	14.9898	3.74952	0.63653	1.26027	19.0328	0.32587	8.1654	1.51238	0.0280262	0.358661	0.131827	1.3555	39.0402	57.2488	0.342322	11.5884	0.865696	0.377122	1.17672
2_3	0.14316	0.0384539	16.0838	0.0491353	0.311755	5.26279	18.4846	0.0202097	0.100715	0.0216532	0.254286	13.4935	3.99237	0.273705	0.822078	26.8234	0.443133	9.20833	1.47958	0.206018	0.156736	0.313932	0.78258	66.7665	85.7026	0.218174	4.39427	2.40866	1.68239	7.41426
2_4	0.0918066	0.0526391	13.9779	0.186869	0.506191	3.55358	13.342	0.0327835	0.0513491	0.0262033	0.23583	12.7976	3.41583	0.420311	0.478607	20.4634	0.308647	7.03241	2.25242	0.10845	0.225789	0.102889	0.44335	22.5779	27.4184	0.306929	10.1913	35.4764	13.8128	13.8814
2_5	0.0911102	0.0633054	18.3444	0.0536806	0.256492	20.7921	63.0887	0.0292978	0.108303	0.0305048	0.232407	13.9948	4.28524	0.41886	0.885334	32.3728	0.648719	8.84883	2.26813	0.170584	0.458239	0.191343	0.679022	34.1806	44.0195	0.568861	9.92292	37.1382	14.3676	21.0309
2_6	0.100512	0.0207003	9.25669	0.0536134	0.299498	4.60858	15.2582	0.0157005	0.0599558	0.0147824	0.262686	5.95941	0.463501	0.492593	1.1963	12.1938	0.514528	2.89555	1.54291	0.109352	0.432572	0.366371	1.00893	64.4518	76.9837	0.309383	1.23124	3.76664	4.54392	37.1798
8_1	0.201567	0.0671892	64.368	0.112978	0.89356	17.0543	75.2318	0.52378	0.335339	0.406486	0.289192	51.9904	7.30795	3.33607	11.792	258.437	4.45045	15.5766	1.63794	0.530205	1.89347	3.30384	4.75724	232.416	268.074	3.76753	3.4241	8.09737	11.7438	46.4962
8_2	0.221189	0.0669656	77.0717	0.167384	0.638306	18.1634	69.2931	0.663534	0.366052	0.275055	0.249534	79.4907	6.95007	4.56258	12.5429	97.1466	3.7848	14.4909	0.0717681	0.736167	1.53243	9.31463	13.3375	226.661	236.881	5.80024	6.45982	0.0423564	1.30928	4.60367
8_3	0.284571	0.142945	98.3789	0.123475	0.634793	9.34789	58.3868	0.393293	0.290644	0.270289	0.271452	55.7579	5.74357	3.63787	9.7896	9.67233	4.07447	10.4667	0.0880524	0.533969	1.57882	4.5965	11.4015	89.6005	90.4069	4.6009	2.95136	10.1487	7.9283	67.1864
8_4	0.213003	0.0477763	38.3012	0.103372	0.580782	9.16515	37.4978	0.183066	0.193312	0.109121	0.218031	24.2528	2.80678	1.20367	4.72274	85.1128	1.7375	7.04468	1.72488	0.169935	0.60836	1.11774	1.60974	135.255	134.902	2.06495	2.65608	17.4085	23.4086	126.809
8_5	0.091316	0.122549	39.3494	0.0672829	0.655928	22.0167	68.2351	0.288813	0.274707	0.208539	0.250566	25.5041	2.99077	1.53791	5.17632	8.43333	2.03116	9.98794	1.89493	0.229358	0.905193	2.03828	2.40366	285.186	391.51	2.54753	1.36931	2.12231	6.77701	55.5134
8_6	0.135962	0.121727	39.4876	0.033211	0.608488	20.0033	57.3075	0.320577	0.264044	0.225864	0.248504	43.7686	6.22253	2.56946	10.002	78.2819	3.11823	12.2252	1.88534	0.330405	1.05076	1.89631	3.97301	202.31	244.505	2.54094	3.51945	4.56356	6.52791	42.8794
3_1	0.0467055	0.0618228	7.0197	0.00714936	0.0992585	2.33521	7.65791	0.034098	0.0418569	0.0361398	0.21786	9.70321	2.58733	0.457378	0.430776	20.2566	0.653527	8.47951	1.95707	0.198781	0.326549	0.20083	0.700239	13.4014	17.4371	0.5996	3.96138	6.61859	3.88512	21.7407
3_2	0.0305767	0.0174724	5.2241	0.0184197	0.115206	2.00791	6.5862	0.0163961	0.0164828	0.0218614	0.262424	6.28837	1.74407	0.343241	0.336654	14.9183	0.451521	7.75214	1.6279	0.0675331	0.250925	0.137199	0.898006	18.1904	20.9581	0.591511	2.45759	2.72629	1.95788	8.77196
3_3	0.684165	0.0639575	16.4692	0.0643428	0.168096	1.52442	5.8476	0.0215401	0.0275744	0.011763	0.217158	7.85412	2.88068	0.600684	0.458971	14.9143	0.69904	7.60095	1.60857	0.123599	0.148634	0.323854	1.30417	13.8603	16.3903	0.365157	3.69561	8.7889	3.11085	8.51861
3_4	0.0647229	0.00745877	6.04506	0.0128029	0.109328	1.90756	8.63369	0.0291347	0.0309606	0.0316751	0.313814	5.48749	2.53335	0.293604	0.425459	17.5846	0.751556	6.89353	1.48745	0.0676845	0.184737	0.106361	1.21375	14.1427	15.3841	0.306118	1.27674	2.13184	1.36761	5.75761
3_5	0.164445	0.0239751	8.0905	0.024648	0.141017	3.20244	10.2959	0.0240517	0.0119804	0.0235979	0.252769	6.17537	1.47557	0.373876	0.461406	15.0133	0.549947	6.58498	1.56141	0.0828817	0.213533	0.136965	1.13734	23.3057	31.8455	0.576633	1.78844	3.57423	2.4591	8.98186
3_6	0.0477716	0.032376	7.29689	0.0275343	0.136691	6.64878	15.238	0.0230369	0.0355287	0.0240914	0.252108	5.58112	2.0311	0.391316	0.428171	14.7768	0.790995	7.27109	1.61799	0.0579846	0.0504559	0.160015	0.796738	35.0097	46.2995	0.258416	1.51299	0	0.948214	3.65119
14_1	0.181669	0.0756209	15.7523	0.0336323	0.25887	3.07075	10.9703	0.0821059	0.0343529	0.0431239	0.30138	12.5635	3.99462	0.492822	0.674788	27.7623	1.04131	13.8381	2.02118	0.15511	0.176454	0.453459	0.895438	21.4116	26.436	0.203202	1.27016	2.30283	1.93691	6.14147
14_2	0.164481	0.0329525	17.4888	0.0258646	0.179241	1.56494	8.0345	0.055737	0.021245	0.0419902	0.240694	25.8523	2.62184	0.737087	0.639337	19.4602	0.375332	8.52487	1.14401	0.280644	0.148429	0.284542	2.2549	14.598	17.3668	0.524579	6.01876	0	0.446243	1.84414
14_3	0.225171	0.0686196	11.9978	0.0725622	0.220934	1.43408	6.08054	0.0293044	0.0394132	0.0441837	0.226825	8.13112	2.92137	0.365774	0.518556	13.6649	0.318905	6.96966	1.52333	0.128427	0.146979	0.0667568	1.39463	14.916	16.5065	0.382841	1.22123	0.405369	1.50797	4.56403
14_4	0.196363	0.00832462	16.9205	0.0314578	0.31939	1.71871	8.60999	0.0415921	0.0485074	0.0218484	0.304575	10.3965	3.58186	0.401607	0.366379	18.5707	0.619738	10.8874	1.39986	0.114287	0.0952817	0.088285	1.35665	9.08383	9.87492	0.281047	0.566866	5.31524	2.16686	6.43323
14_5	0.239878	0.00773801	17.5828	0.0415569	0.214263	2.74731	7.44425	0.0148038	0.0325519	0.0105507	0.254036	8.02826	2.25735	0.373455	0.245742	12.6494	0.206238	6.07391	1.46007	0.0688401	0.154965	0.224222	0.851639	29.5211	36.3786	0.187859	0.807281	0.883344	1.1237	5.60128
14_6	0.175394	0.0300541	11.1899	0.0161717	0.178469	5.51195	15.1367	0.0387587	0.0185865	0.0162082	0.32663	8.82429	2.62041	0.659412	0.523788	22.524	0.51187	11.0034	1.77477	0.206295	0.150212	0.244089	1.34951	52.6652	57.5677	0.404076	0.467166	1.88219	1.08945	4.76366
5_1	0.215107	0.0586656	9.65074	0.0203552	0.109107	5.97472	17.1901	0.0362616	0.227435	0.0203971	0.217036	16.5524	3.32976	0.684843	0.811641	30.1363	0.961274	9.0672	1.83607	0.132052	0.150758	0.0956782	1.50246	103.825	102.507	0.460388	1.06757	2.87283	0.494816	3.43199
5_2	0.156936	0.0076016	8.5551	0.0277865	0.044951	3.72772	13.143	0.0160044	0.114714	0.0240529	0.201119	12.2848	1.27488	0.583697	0.670197	24.0541	0.457714	6.85476	1.52622	0.07909	0.152471	0.145355	1.37558	57.2192	68.3837	0.195517	0.306867	0	0.348492	2.63112
5_3	0.0719612	0.0124891	10.1157	0.0502512	0.0876657	4.55369	11.304	0.0472262	0.120689	0.0472262	0.172686	13.3159	1.66404	0.539614	0.906313	26.1571	0.958336	7.50085	0.132066	0.171196	0.240971	0.489132	1.54434	68.9423	71.014	0.297621	0.566585	3.95453	0.578148	6.08212
5_4	0.0946995	0.0206936	17.1535	0.0644286	0.18355	6.27695	21.6648	0.0063552	0.311405	0.00381312	0.134222	9.9883	3.25872	0.207944	0.347988	21.8048	0.607353	10.3825	2.06765	0.186447	0.0702789	0.583245	0.619601	38.783	46.9178	0.138329	0.217737	7.66434	0.254026	3.65798
5_5	0.0767888	0.0300227	11.3179	0.109409	0.0647348	2.28912	8.59132	0.0228477	0.13821	0.0348334	0.144577	11.0209	2.53079	0.665803	0.681782	39.9162	0.505315	8.91919	1.99132	0.148259	0.497769	0.816879	1.27038	55.9369	60.7683	0.598884	5.56248	14.4967	3.90107	15.9708
5_6	0.1665	0.076195	11.1634	0.0569331	0.0321665	4.24774	8.15228	0.0159604	0.275196	0.0227315	0.103985	6.49418	1.50906	0.550819	0.352772	15.5858	0.254711	3.18023	2.32311	0.0636091	0.186666	1.83637	1.23473	30.5091	34.5047	0.0792902	0	4.53016	0.436816	5.30833
18_1	0.769238	0.155502	18.6197	3.03371	0.132066	4.56163	25.6478	0.0532483	0.105492	0.113529	0.220026	20.3376	4.08978	1.62429	3.93829	55.5138	0.984116	4.45973	1.74031	0.112665	0.29744	2.1694	2.80633	62.1929	92.2724	0.473298	8.73642	0.69193	2.69012	14.3883
18_2	0.428935	0.0176715	21.1184	0.780891	0.407371	2.83129	13.869	0.134517	0.157827	0.228727	0.279232	17.1051	4.67908	1.0778	3.00118	84.3475	2.3975	9.46592	2.3272	0.0712725	0.234494	2.28072	3.02505	24.2812	29.0531	0.909743	5.46525	2.05472	2.29915	9.36464
18_3	0.336434	0.0555342	16.9918	0.636787	0.502599	3.14476	15.9894	0.0728894	0.151853	0.162201	0.258712	13.5808	3.15644	1.37785	2.62745	27.7795	1.22026	5.26992	1.5206	0.0798744	0.372069	1.91475	2.15587	31.8829	46.0846	0.495105	3.70904	0	1.00281	3.86569
18_4	0.344532	0.0221305	17.5125	0.663092	0.587816	4.10473	16.9787	0.0751988	0.127516	0.15373	0.270249	14.9031	3.14221	1.57382	3.3418	26.9804	1.06314	6.53529	1.35803	0.0922332	0.266614	1.46747	2.14473	34.1154	48.6003	0.685161	5.5661	1.75873	2.34882	9.42478
18_5	0.311376	0.0867004	11.9832	0.836384	1.02172	2.9252	12.6917	0.0687812	0.0974568	0.124227	0.260486	10.7874	2.25742	1.33615	2.7531	21.9365	0.823762	5.34856	1.65516	0.0906199	0.380511	1.28848	1.96802	50.3279	65.5798	0.186844	4.15803	2.93427	3.17537	6.22733
18_6	0.277678	0.0709853	22.8397	2.58928	1.22351	4.89999	21.8774	0.0493698	0.12491	0.284333	0.386844	19.1782	2.74466	2.26079	3.88185	43.9733	1.52294	8.50205	1.7258	0.119167	0.487705	2.3041	3.537	38.0936	54.8266	0.619388	4.76841	2.15468	2.67035	9.67332
16_1	0.0121253	0.0162826	5.04427	0.00626801	0.0105182	5.2933	15.147	0.0230635	0.00593447	0.0594795	0.385336	7.59901	3.61661	0.135987	0.10314	68.8277	0.926024	59.5272	7.89661	0.145807	0.543179	0.598577	0.206285	22.2432	18.9783	0.0600929	0.251791	3.02652	0.63787	5.30607
16_2	0.0600211	0.0393888	3.34585	0.0291824	0.0226295	1.27254	3.80846	0.0172019	0.0511278	0.0186354	0.15625	11.4275	3.00812	0.0660673	0.124794	-0.378494	0.00751556	-0.454439	0.431177	0.871936	0.202787	0.747374	1.48654	12.6415	9.58134	0.616594	0.0651743	0.396191	0.185232	0.0926162
16_3	0.0391687	0.0500489	2.72861	0.0224616	0.0358511	1.74352	4.09012	0.00880182	0.0339499	0.0829886	0.171635	10.7311	6.29184	0.0408529	0.0476617	-0.0145856	0.0833775	-0.363708	0.61662	0.507805	0.177061	8.50573	1.4435	13.0091	9.28424	0.0470449	0.120036	0.617606	0.0793788	0.143269
16_4	0.0245179	0.0514876	9.81712	0.00247028	0.0355258	0.88991	3.65871	0.0348227	0.0290189	0.259881	0.106403	10.8599	2.11017	0.544515	0.53195	34.8268	1.43305	9.16738	0.383202	0.265895	0.687412	4.75483	0.473319	20.0166	19.3494	0.120195	0	7.4792	0.705006	3.54547
16_5	0.146865	0.123366	1.70824	0.0901844	0.0753026	0.962377	3.93532	0.0160863	0.0784205	0.0764098	0.122658	2.70096	0.216983	0.0436423	0.272764	6.9844	3.25517	4.61386	0.194667	0.262801	0.316854	6.74522	0.469164	15.9744	16.7309	0.117591	4.96922	19.6457	0.34669	6.24041
16_6	0.138645	0.0274402	3.42705	0.00786505	0.056768	0.667691	2.38702	0.0227072	0.0294484	0.0179174	0.153628	5.40539	0.409396	0.215285	0.119461	30.2792	0.802508	8.70608	1.35084	0.0343815	0.474642	0.126564	0.302811	4.30798	13.5067	0.0980818	0	0.354057	0.0488355	1.35518
22_1	0.356901	0.0153215	6.87191	0.0390363	0.0900991	2.24922	8.3711	0.00711474	0.100397	0.0792503	0.197632	11.1418	2.70064	0.294111	0.74432	7.66449	0.0853409	3.72116	1.33421	0.113	0.167629	0.246179	1.53912	11.1387	11.173	0.0975911	0.0209607	0.540215	0.330608	1.57396
22_2	0.985658	0.0673431	99.0228	0.104104	0.692548	1.65917	12.7651	0.0624918	0.0831008	0.108197	0.165537	18.606	5.48202	1.14178	0.72502	16.8619	0.500389	5.1861	1.09417	0.480136	0.372423	1.13933	2.25691	15.5668	19.4041	0.148754	6.52135	1.364	1.1021	4.25671
22_3	0.711869	0.0542563	22.052	0.0477455	0.0655311	0.984151	16.6592	0.0283644	0.0330918	0.0174168	0.217461	17.28	9.36201	0.665197	0.674027	7.84998	0.260563	7.53509	1.44443	0.325342	0.121162	0.403793	1.18399	11.1141	18.5365	0.112982	4.18293	6.76244	2.36012	7.90933
22_4	0.799259	0.0241356	26.4016	0.524395	0.331999	2.71136	15.8803	0.0348263	0.0603342	0.0753942	0.26468	12.9983	4.03178	0.493918	0.442499	12.1884	0.274806	6.50223	1.26023	0.188697	0.134366	0.377875	0.833102	50.5877	64.2908	0.213622	7.13193	24.1818	14.2511	40.5777
22_5	1.32793	0.0609291	31.9422	0.0335474	0.180163	2.18413	9.3923	0.0176146	0.0740196	0.0194434	0.24516	7.20531	6.01395	0.314468	0.369202	10.3843	0.212378	5.2361	1.58687	0.127252	0.0814404	0.298083	0.487635	17.9029	20.8913	0.224089	4.7408	2.39174	2.04952	8.41682
22_6	0.664781	0.0506199	29.787	0.10125	1.17644	1.37973	8.51796	0.00536667	0.0207315	0.00264658	0.284948	7.92452	2.97934	0.163821	0.184355	5.30266	0.162305	3.2831	1.37633	0.0840955	0.312671	0.230222	0.328104	12.2411	10.811	0.095522	4.35818	3.62196	1.84054	2.81677
20_1	0.208187	0.0302125	25.7983	0.0333913	0.256452	7.99037	32.2212	0.0550431	0.0764786	0.0617034	0.289225	23.6783	4.27197	0.84676	1.80247	50.253	1.0051	14.1164	1.34427	0.18682	0.300107	0.470063	1.57673	71.481	86.9181	0.376331	1.08806	0	0.360256	4.66291
20_2	0.137077	0.0377661	74.1994	0.047742	0.784613	8.24643	49.5949	0.197972	0.182055	0.23494	0.279611	53.6881	11.7463	2.21374	3.7035	110.392	2.28144	28.008	1.28891	0.495814	0.442419	0.79552	4.38959	56.0395	57.8792	0.930461	2.64628	0.0477897	1.06348	11.0732
20_3	0.0975834	0.0217073	37.0584	0.0142606	0.405769	14.35	41.1468	0.0957914	0.0751567	0.0649283	0.21035	66.8652	8.78637	0.834501	2.66361	125.894	1.61824	41.0935	1.45953	0.28193	0.573961	0.367805	1.50043	235.038	341.308	0.457273	4.34719	0.0722381	1.15581	11.5658
20_4	0.167505	0.0966489	54.0294	0.0439044	0.632172	9.89274	58.0156	0.191514	0.114795	0.23095	0.28897	42.6311	7.27284	1.70356	3.63968	86.8613	2.129	25.8886	1.9112	0.336172	0.407228	0.393757	2.79515	87.4648	110.324	0.778695	1.55569	0	0.402634	6.43715
20_5	0.146666	0.0195838	21.4838	0.0314973	0.269822	3.12475	14.1653	0.0307254	0.0352893	0.0262429	0.251834	12.3268	2.42362	0.327608	0.652644	21.6033	0.533336	5.21188	1.10404	0.104598	0.175261	0.162662	0.716945	22.4585	26.3284	0.156717	0	0	0.193258	2.72183
20_6	0.188273	0.0264728	30.8498	0.0304076	0.350161	4.47537	27.5911	0.0909269	0.07657	0.0910812	0.316623	30.1197	7.16339	1.11354	1.65986	46.3948	0.943656	13.3792	1.56	0.278994	0.29789	0.463634	1.9758	26.9333	35.9088	0.439203	1.61902	0	0.28248	2.76841
	TXB1	TxB2	9,10,13-Tri HOME	PGE2	LTB4	12,13-diHOME	9,10-diHOME	tetranor 12-HETE	12-HHTrE	11,12-DHET	8,9-DHET	13-HODE	9-HODE	15-HETE	13-HOTrE	13-oxoODE	15-oxoETE	9-oxoODE	10-HDoHE	12-HETE	5-HETE	11-HETE	15-HETrE	12,13-EpOME	9,10-EpOME	5-HETrE	EPA	DHA	Arachidonic acid	Linolenic acid
4_1.d	23.8934	3.08302	623.335	2.42402	6.97222	496.715	1270.06	2.46258	2.22933	0.466499	9.36139	795.242	330.949	25.6725	30.3631	868.119	32.8351	376.523	31.7131	6.05019	12.4475	12.8188	88.2038	9610.3	7105.22	11.1016	23.4287	91.0092	25.391	112.565
2_1.d	4.38025	0.260397	291.778	5.88354	4.24768	126.004	389.154	1.01429	1.8	0.75	5.06429	447.413	308.294	6.89961	13.1501	281.07	4.03796	212.045	26.9955	2.20842	2.79367	13.2835	30.0986	408.866	591.012	7.5438	21.767	2.04351	2.75509	15.0709
8_1.d	6.04702	2.01567	1447.24	3.38934	26.8056	511.629	2256.95	15.7171	10.0625	12.1974	8.67779	1559.71	219.239	75.0603	265.316	5815.21	100.142	350.496	36.8522	11.9292	42.6059	74.3336	107.034	5229.02	6031.27	84.7638	77.0372	182.179	264.218	1046.1
3_1.d	1.40117	1.85468	157.83	0.214481	2.97762	70.0563	229.737	1.02318	1.256	1.08445	6.53732	291.096	77.6198	10.2908	9.6923	455.803	14.7053	190.801	44.0324	4.4724	7.34783	4.51851	15.7548	301.512	392.309	13.4901	89.1251	148.908	87.4095	489.132
14_1.d	5.45008	2.26863	354.172	1.00897	7.76575	92.1224	329.109	2.46375	1.03083	1.29402	9.04351	376.904	119.839	11.0883	15.1825	624.692	23.4311	311.378	45.4748	3.48985	3.97048	10.2025	20.1466	481.729	594.769	4.57173	28.5768	51.8103	43.5776	138.174
5_1.d	6.45322	1.75997	216.986	0.610657	3.27307	179.242	515.704	1.0881	6.82464	0.612057	6.51261	496.573	99.8927	15.4087	18.2616	678.111	21.6301	204.025	41.3102	2.97106	3.39227	2.15268	33.8041	2335.91	2306.24	10.358	24.0187	64.6344	11.1326	77.2147
18_1.d	23.0771	4.66506	418.643	91.0113	3.96181	136.849	769.435	1.59782	3.1655	3.40668	6.60232	610.129	122.693	36.546	88.61	1249.14	22.1441	100.35	39.1556	2.53487	6.69283	48.8097	63.1402	1399.25	2075.99	10.6485	196.556	15.5674	60.5237	323.714
16_1.d	0.36376	0.488478	113.415	0.18804	0.315533	158.799	454.409	0.692066	0.178075	1.7848	11.5628	227.97	108.498	3.05967	2.32062	1548.73	20.8369	1339.45	177.667	3.28054	12.2223	13.4675	4.64124	500.438	426.983	1.352	5.66491	68.0923	14.3511	119.379
22_1.d	10.707	0.459646	154.507	1.17109	2.70285	67.4765	251.133	0.213492	3.01261	2.37806	5.93033	334.254	81.0191	6.61739	16.7469	172.462	1.9203	83.7315	30.0187	2.54242	3.77189	5.53884	34.6289	250.605	251.376	2.19565	0.471585	12.154	7.43818	35.4117
20_1.d	6.24561	0.906376	580.046	1.00174	7.6932	239.711	966.635	1.65168	2.29489	1.85153	8.67878	710.35	128.159	19.0518	40.555	1130.77	22.6162	317.639	30.2451	4.2033	6.75285	10.576	35.4751	1608.22	1955.53	8.46689	24.4798	0	8.10523	104.909
4_2.d	23.8234	1.59683	1194.14	1.48049	8.45404	312.564	1227.49	2.83626	4.05007	1.80453	8.09205	1075.29	432.803	24.938	21.584	1028.76	42.2502	470.981	35.393	6.28692	14.722	7.45116	111.083	5042.2	3444.83	15.3418	27.6279	96.9529	16.9219	82.1793
2_2.d	5.82047	0.924368	281.986	6.36477	10.2094	84.5957	391.047	1.25233	2.87252	0.399179	4.65709	449.693	112.486	14.3217	28.3557	428.266	7.33255	183.734	34.0272	0.630566	8.07041	2.966	30.4975	878.346	1288.01	7.70174	260.722	19.4769	8.48469	26.4746
8_2.d	6.63568	2.00897	1732.87	5.02151	19.1483	544.902	2078.79	19.9107	10.9841	8.25357	7.48777	2384.72	208.502	102.656	282.211	2185.94	85.1635	326.067	1.61472	16.5632	34.482	209.572	300.082	5099.53	5329.47	130.497	145.336	0.952956	29.4569	103.576
3_2.d	0.917301	0.524172	117.458	0.552592	3.45603	60.2374	197.586	0.491996	0.4946	0.655995	7.87454	188.651	52.322	7.7228	7.5746	335.684	10.1599	174.435	36.6265	1.51944	5.64617	3.08686	20.2044	409.258	471.526	13.3081	55.2921	61.3374	44.0494	197.356
14_2.d	4.93443	0.988576	393.215	0.775937	5.377	46.9482	241.035	1.6725	0.6375	1.26	7.2225	775.568	78.6552	16.5842	14.3848	437.884	8.44552	191.822	25.7394	6.31426	3.33988	6.40196	50.7333	328.434	390.726	11.8022	135.413	0	10.0398	41.4903
5_2.d	4.70809	0.228048	192.352	0.833594	1.34847	111.832	394.289	0.480245	3.44222	0.721755	6.03498	368.545	38.2465	13.133	15.0792	541.253	10.2992	154.242	34.3388	1.77946	3.43083	3.27036	30.9495	1287.35	1538.53	4.39883	6.90404	0	7.84055	59.1962
18_2.d	12.8681	0.530144	474.824	23.4267	12.2206	84.9388	416.071	4.03645	4.7359	6.86342	8.37891	513.154	140.372	24.2502	67.5254	1897.94	53.9472	212.997	52.3601	1.60357	5.27647	51.3143	68.0613	546.29	653.651	20.4679	122.96	46.2281	51.7274	210.69
16_2.d	1.80063	1.18166	75.2277	0.875473	0.678853	38.1762	114.254	0.516176	1.53419	0.559191	4.6886	342.826	90.2436	1.48649	2.80781	-8.51667	0.169111	-10.2256	9.70113	19.6178	4.563	16.8153	33.446	284.415	215.566	13.8724	1.46633	8.91372	4.16745	2.08373
22_2.d	29.5697	2.02029	2226.41	3.12312	20.7755	49.7752	382.953	1.87519	2.49361	3.24668	4.96726	558.179	164.461	25.6896	16.3127	379.417	11.2595	116.695	24.618	10.8027	8.38006	25.6341	50.7785	350.229	436.564	3.34674	146.721	30.6879	24.7956	95.7697
20_2..d	4.1123	1.13298	1668.29	1.43226	23.5373	247.393	1487.85	5.94054	5.46292	7.04985	8.39027	1610.64	352.39	49.8083	83.3274	2483.99	51.3358	630.221	28.9994	11.1554	9.95509	17.8985	98.7621	1260.81	1302.2	20.934	59.5373	1.0752	23.9267	249.13
4_3.d	11.9218	0.840775	866.161	2.36869	7.65911	250.045	874.741	3.08109	4.05175	0.529448	7.82407	975.443	391.092	33.187	27.6727	898.15	23.3525	383.188	29.8049	5.53387	11.5611	16.8245	150.581	5839.22	4172.07	19.507	31.126	64.3127	12.4075	119.567
2_3.d	4.29479	1.15362	361.625	1.47406	9.35223	157.884	554.539	0.606431	3.02216	0.649748	7.63037	404.806	119.771	6.15826	18.4965	603.565	9.97114	207.201	33.2894	4.63523	3.52679	7.0632	17.6074	1502.15	1928.18	4.90859	98.8645	54.1912	37.8513	166.81
8_3.d	8.53714	4.28836	2211.94	3.70424	19.0429	280.437	1751.6	11.8015	8.72136	8.11056	8.14546	1672.74	172.307	81.8507	220.262	217.642	91.6816	235.517	1.98111	12.0139	35.5259	103.417	256.526	2015.88	2034.02	103.513	66.4012	228.33	178.375	1511.59
3_3.d	20.5249	1.91872	370.292	1.93028	5.04265	45.7325	175.428	0.646354	0.827424	0.352973	6.51625	235.623	86.4203	13.5152	10.3267	335.594	15.7294	171.033	36.1916	2.78089	3.34449	7.28645	29.3427	311.836	368.758	8.2155	83.1458	197.737	69.9895	191.656
14_3.d	6.75512	2.05859	269.758	2.17686	6.62771	43.0223	182.416	0.879336	1.18267	1.32582	6.80633	243.934	87.6411	8.22977	11.6673	307.48	7.17584	156.828	34.2736	2.88951	3.30723	1.50197	31.3781	335.588	371.371	8.61336	27.4758	9.12019	33.9271	102.684
5_3.d	2.15884	0.374674	227.441	1.50754	2.62985	136.611	339.119	1.41712	3.62152	1.41712	5.18178	399.478	49.9211	12.1411	20.3917	588.574	21.564	168.78	2.97137	3.85177	5.42221	11.0051	34.7464	1551.1	1597.71	6.69602	12.7473	88.9711	13.0075	136.839
18_3.d	10.093	1.66603	382.042	19.1036	15.0773	94.3429	479.681	2.18719	4.55665	4.86718	7.76318	407.425	94.6931	31.001	59.1168	625.079	27.4577	118.581	34.2122	1.79711	8.37211	43.0802	48.5052	717.318	1036.84	11.1391	83.4478	0	22.5617	86.9722
16_3.d	1.17506	1.50147	61.3496	0.673849	1.07548	52.3057	122.704	0.264116	1.01873	2.49024	5.15026	321.933	188.755	0.919175	1.07237	-0.328197	1.87612	-8.18398	13.8735	11.4252	3.98413	191.372	32.4775	292.685	208.881	1.05844	2.70064	13.8952	1.7859	3.22334
22_3.d	21.3561	1.62769	495.814	1.43236	1.96584	29.5245	499.777	0.851131	0.992986	0.522624	6.52534	518.4	280.86	14.9667	15.1654	176.636	5.86305	169.551	32.4984	7.31993	2.72632	9.08502	26.6387	250.052	417.044	2.54192	94.1096	152.145	53.0992	177.948
20_3.d	2.9275	0.65122	833.215	0.427817	12.1725	430.499	1234.4	2.87441	2.25523	1.9483	6.31196	2005.96	263.591	18.776	59.9303	2832.79	36.4127	924.663	32.8381	6.34319	12.915	8.27531	33.7585	5288.01	7678.93	10.288	97.8052	1.62525	26.004	260.214
4_4.d	19.1033	1.42828	1534.21	2.6058	8.78448	270.383	750.851	2.61783	2.96789	2.45549	7.72667	740.053	508.406	24.4511	23.7047	754.945	24.2515	435.525	24.9116	4.41687	7.04559	11.5033	58.1572	4062.4	2965.66	5.11958	18.3273	4.84318	3.96842	24.8133
2_4.d	2.7542	1.57917	314.278	5.60607	15.185	106.607	400.26	0.983735	1.54083	0.786283	7.07654	383.927	102.475	9.45684	10.7685	460.456	6.945	158.24	50.6777	2.44004	5.08058	2.31491	9.97502	507.969	616.872	6.90545	229.288	798.166	310.768	312.312
8_4.d	6.39008	1.43329	861.159	3.10116	17.4227	274.954	1124.93	5.49325	5.80072	3.2744	6.54246	727.584	84.2035	27.082	106.26	1915.16	39.0964	158.516	38.8084	3.8234	13.689	25.1483	36.2179	3043.03	3035.1	46.4583	59.7579	391.665	526.659	2853.02
3_4.d	1.94169	0.223763	135.916	0.384086	3.27968	57.2269	259.011	0.874246	0.929035	0.950475	9.41661	164.625	76.0006	6.60597	9.57267	395.679	16.9111	155.115	33.4664	1.52285	4.15685	2.39304	27.3084	318.191	346.12	6.8872	28.7248	47.9632	30.7693	129.538
14_4.d	5.89089	0.249739	380.438	0.943735	9.58127	51.5613	258.3	1.24805	1.45556	0.655605	9.13937	311.895	107.456	9.03602	8.24339	417.869	13.945	244.983	31.4958	2.57136	2.14398	1.98634	30.5236	204.373	222.171	6.32313	12.7536	119.585	48.7512	144.738
5_4.d	2.84099	0.620808	385.677	1.93286	5.50625	188.309	649.945	0.190701	9.34433	0.11442	4.0276	299.649	97.7615	4.67867	7.82961	490.641	13.6664	233.622	46.5205	4.19491	1.58138	13.1225	13.9405	872.56	1055.58	3.1122	4.89875	172.436	5.71521	82.2991
18_4.d	10.336	0.663916	393.749	19.8928	17.6337	123.142	509.362	2.25649	3.82637	4.61297	8.10937	447.092	94.2664	35.4103	75.1892	607.099	23.9223	147.054	30.5546	2.07517	5.9992	33.0169	48.2546	767.546	1093.43	15.4151	125.229	39.5688	52.8449	212.044
16_4.d	0.735537	1.54463	220.727	0.0741083	1.06573	26.6973	109.761	1.04493	0.870771	7.79824	3.19283	325.798	63.3051	12.2514	11.9687	783.654	32.2458	206.28	8.62173	5.98243	15.4678	106.98	10.6493	450.345	435.332	2.70422	0	168.271	15.8616	79.7677
22_4.d	23.9778	0.724068	593.61	15.7318	9.95952	81.3407	476.408	1.04503	1.81045	2.26235	7.94225	389.949	120.953	11.113	9.95607	274.256	6.18354	146.31	28.3541	4.24553	3.02344	8.50189	18.7441	1138.15	1446.45	4.80618	160.458	544.054	320.628	912.939
20_4.d	5.02515	2.89947	1214.79	1.31713	18.9643	296.782	1740.47	5.74675	3.44465	6.9301	8.67113	1278.93	218.185	38.3295	81.8915	1954.51	47.9057	582.533	43.0005	7.5636	9.16324	8.85922	62.8887	1967.83	2482.12	17.5195	35.0006	0	9.05866	144.826
4_5.d	19.9805	0.574782	860.843	1.22277	13.3378	559.528	1370.49	3.1232	3.94118	1.92665	8.24064	1088.66	445.664	25.5794	28.6606	739.997	23.9143	404.81	26.8566	3.0626	10.1487	13.6143	102.883	3471.57	2912.43	6.24633	9.51556	4.28723	3.5702	18.2842
2_5.d	2.73331	1.89916	412.454	1.61042	7.69441	623.763	1892.66	0.879139	3.24985	0.915358	6.97384	419.845	128.557	9.4242	19.9197	728.436	14.5971	199.112	51.0312	3.838	10.3111	4.30506	15.2774	769.012	990.373	12.7985	223.251	835.554	323.25	473.164
8_5.d	2.73948	3.67646	884.728	2.01849	19.6769	660.501	2047.05	8.6664	8.24312	6.25761	7.51874	765.123	89.7232	34.6023	116.465	189.762	45.7041	224.743	42.6344	5.16036	20.3682	45.8597	54.0803	6416.27	8808.39	57.3157	30.8074	47.7488	152.473	1248.97
3_5.d	4.93334	0.719254	181.906	0.739441	4.23032	96.0732	308.877	0.721718	0.359497	0.708101	7.58485	185.261	44.267	8.41206	10.3815	337.822	12.3746	148.172	35.1304	1.86477	4.80482	3.08161	25.5892	524.343	716.476	12.9734	40.2371	80.4148	55.3261	202.079
14_5.d	7.19635	0.23214	395.328	1.24671	6.4276	82.4193	223.328	0.444216	0.976785	0.316596	7.62285	240.848	67.7206	8.40259	5.5291	284.631	4.64067	136.672	32.8503	1.54885	3.48693	5.04481	19.1612	664.181	818.464	4.22655	18.1626	19.8739	25.2816	126.02
5_5.d	2.30367	0.900681	254.469	3.28228	1.94195	68.6737	257.739	0.685591	4.14726	1.04524	4.33833	330.628	75.9238	14.9803	15.3398	898.172	11.3703	200.695	44.8032	3.33571	11.2005	18.3791	28.5824	1258.5	1367.2	13.474	125.148	326.153	87.7682	359.318
18_5.d	9.34127	2.60101	269.428	25.0915	30.6503	87.7561	380.751	2.06392	2.92438	3.72769	7.81641	323.621	67.7227	30.0629	61.9438	493.603	18.5359	120.35	37.2399	2.03888	8.56206	28.9898	44.2788	1132.3	1475.45	4.20372	93.5495	66.0168	71.4411	140.106
16_5.d	4.40594	3.70099	38.408	2.70553	2.25897	28.8713	118.06	0.4827	2.35316	2.29283	3.68059	81.0287	6.50949	0.981935	6.1371	157.159	73.2462	103.819	4.37986	5.91281	7.12969	151.762	10.5558	359.4	376.42	2.64561	111.8	442	7.8	140.4
22_5.d	39.8378	1.82787	718.185	1.00642	5.40465	65.5238	281.769	0.52856	2.22111	0.583438	7.35651	216.159	180.418	7.07542	8.30691	233.661	4.77882	117.82	35.7033	2.86306	1.83253	6.70663	10.9714	402.789	470.024	5.04167	106.661	53.8106	46.1111	189.366
20_5.d	4.39998	0.587515	483.04	0.944919	8.09428	93.7425	424.958	0.921976	1.05893	0.78747	7.55678	369.805	72.7085	7.37105	14.6842	486.106	12.0009	117.275	24.8401	2.35337	3.94363	3.65977	16.1307	505.284	592.351	3.5259	0	0	4.34802	61.2372
4_6.d	43.7721	1.67082	1591.15	2.70139	12.9673	389.838	1362.72	4.32901	7.02125	1.675	8.62742	1596.9	544.149	38.8311	53.6903	984.702	24.7154	338.599	30.7693	5.2264	11.4314	20.6488	177.604	6185.57	5204.7	15.4384	42.6896	1.30747	8.17562	67.7994
2_6.d	3.01535	0.62101	208.126	1.6084	8.98453	138.257	457.746	0.471126	1.79909	0.443575	7.8824	178.782	13.905	11.0831	26.9162	274.379	11.5776	65.1543	34.7142	2.46034	9.73352	8.24304	22.7002	1450.07	1732.02	6.96065	27.701	84.7439	102.231	836.491
8_6.d	4.07886	3.6518	887.834	0.996329	18.2538	600.1	1719.22	9.61954	7.92315	6.77749	7.45685	1313.06	186.676	57.8119	225.042	1761.46	70.1649	275.084	42.4187	7.43384	23.6438	42.6653	89.3895	4551.66	5500.99	57.1674	79.1824	102.673	146.868	964.722
3_6.d	1.43315	0.97128	164.062	0.82603	4.10054	199.464	457.139	0.691268	1.06611	0.722911	7.565	167.434	60.9329	8.80445	9.63368	332.499	17.7986	163.61	36.4036	1.30461	1.13533	3.60021	17.926	787.667	1041.67	5.81398	34.04	0	21.3334	82.1464
14_6.d	5.26181	0.901622	251.592	0.485152	5.35381	165.359	454.101	1.16303	0.557726	0.486359	9.80118	264.729	78.6123	14.8365	11.785	506.823	11.5178	247.593	39.9308	4.64147	3.38	5.49181	30.3628	1184.89	1295.19	9.09111	10.5105	42.3466	24.5111	107.175
5_6.d	4.99501	2.28585	250.996	1.70799	0.964951	127.432	244.568	0.478924	8.25781	0.682104	3.12026	194.825	45.2719	12.3932	7.93724	350.703	5.73138	71.5598	52.2682	1.43115	4.20025	41.3168	27.7803	686.409	776.305	1.78391	0	101.922	9.82771	119.429
18_6.d	8.33033	2.12956	513.524	77.6785	36.7038	147	656.321	1.48144	3.74818	8.53199	11.608	575.345	82.3398	50.8669	87.3403	989.464	34.2685	191.309	38.8292	2.68116	10.9741	51.8403	79.5797	857.049	1233.52	13.9353	107.282	48.4771	60.0789	217.635
16_6.d	4.15935	0.823205	77.0533	0.235952	1.70296	20.0307	71.6106	0.681375	0.883658	0.537647	4.60993	162.162	12.2819	4.84384	2.68783	681.328	18.0576	195.9	30.3929	0.773556	10.6801	2.84758	6.81299	96.9231	303.88	2.20669	0	7.96576	1.09872	30.4896
22_6.d	19.9434	1.5186	669.728	3.03751	35.2917	41.392	255.539	0.161038	0.622091	0.0794158	8.55044	237.736	89.3803	3.6859	4.14792	119.318	3.6521	73.8746	30.9664	1.89208	7.03556	5.1798	7.38207	275.407	243.232	2.1491	98.0525	81.4887	41.4094	63.3731
20_6.d	5.64819	0.794184	693.623	0.912227	10.5043	134.261	827.733	2.72844	2.29764	2.73307	9.50091	903.591	214.902	25.0543	37.3462	1043.95	21.2336	301.053	35.0987	6.27715	6.70297	10.4314	44.4539	605.959	807.894	9.88142	36.4256	0	6.35538	62.285

## Sheet: Proportions
	TXB1	TxB2	9,10,13-Tri HOME	PGE2	LTB4	12,13-diHOME	9,10-diHOME	tetranor 12-HETE	12-HHTrE	11,12-DHET	8,9-DHET	13-HODE	9-HODE	15-HETE	13-HOTrE	13-oxoODE	15-oxoETE	9-oxoODE	10-HDoHE	12-HETE	5-HETE	11-HETE	15-HETrE	12,13-EpOME	9,10-EpOME	5-HETrE	EPA	DHA	Arachidonic acid	Linolenic acid
4_1	0.796448	0.102767	27.7236	0.0808008	0.232418	16.5572	42.3354	0.0820668	0.0742936	0.0155464	0.311973	26.5081	11.0316	1.14102	1.34949	38.5805	1.45924	16.7333	1.40952	0.268907	0.553188	0.569746	3.92031	427.153	315.808	0.493435	1.04134	4.04512	1.12856	5.00321
4_2	0.794112	0.0532278	53.111	0.0493496	0.281814	10.4188	40.9165	0.0945201	0.134971	0.0601369	0.269672	35.8429	14.4268	1.10837	0.959303	45.7199	1.87766	20.9311	1.57308	0.279429	0.654269	0.331175	4.93719	224.113	153.114	0.681903	1.22799	4.3093	0.752132	3.65266
4_3	0.397392	0.0280258	38.5237	0.0789563	0.255315	8.33484	29.158	0.102679	0.135027	0.0176442	0.260741	32.5148	13.0364	1.475	1.22992	39.9152	1.03782	17.0294	1.32471	0.245959	0.513795	0.74778	6.69274	259.538	185.438	0.867036	1.38347	2.85853	0.551479	5.31443
4_4	0.636777	0.0476095	68.2359	0.08686	0.292829	9.01278	25.0284	0.0872408	0.0989067	0.0818305	0.257496	24.6684	16.9469	1.08673	1.05356	33.5509	1.07777	19.3554	1.10722	0.196312	0.313117	0.511275	2.58486	180.563	131.816	0.227552	0.8146	0.215267	0.176386	1.10289
4_5	0.666017	0.0191594	38.2871	0.0407591	0.444615	18.6509	45.6831	0.104082	0.131342	0.0642066	0.274624	36.2887	14.8555	1.13688	1.27382	32.8866	1.06279	17.9904	1.19367	0.13612	0.451025	0.605102	4.57273	154.302	129.45	0.277633	0.422942	0.190556	0.158686	0.812686
4_6	1.45907	0.0556939	70.7683	0.0900463	0.432261	12.9946	45.4239	0.144267	0.233987	0.0558205	0.287514	53.2302	18.1383	1.72585	2.38627	43.7617	1.09839	15.0479	1.36757	0.232293	0.50803	0.917758	7.89379	274.932	231.335	0.686198	1.89744	0.0581136	0.363385	3.0135
AVG.	0.791636	0.0510807	49.4416	0.0711287	0.323209	12.6615	38.0909	0.102476	0.134755	0.0491975	0.277003	34.8422	14.7392	1.27898	1.3754	39.0691	1.26895	17.8479	1.3293	0.226503	0.498904	0.613806	5.10027	253.434	191.16	0.53896	1.1313	1.94615	0.521772	3.1499
2_1	0.146008	0.0086799	12.9772	0.196118	0.141596	4.20013	12.9718	0.0338016	0.059986	0.0249942	0.16877	14.9138	10.2765	0.306654	0.584459	12.4912	0.179453	9.42359	1.19984	0.0981557	0.124155	0.590399	1.33777	18.173	26.2689	0.335302	0.967487	0.0908286	0.122456	0.669861
2_2	0.194016	0.0308123	12.5417	0.212159	0.34033	2.81986	13.0349	0.0417345	0.0957285	0.0133029	0.1552	14.9898	3.74952	0.63653	1.26027	19.0328	0.32587	8.1654	1.51238	0.0280262	0.358661	0.131827	1.3555	39.0402	57.2488	0.342322	11.5884	0.865696	0.377122	1.17672
2_3	0.14316	0.0384539	16.0838	0.0491353	0.311755	5.26279	18.4846	0.0202097	0.100715	0.0216532	0.254286	13.4935	3.99237	0.273705	0.822078	26.8234	0.443133	9.20833	1.47958	0.206018	0.156736	0.313932	0.78258	66.7665	85.7026	0.218174	4.39427	2.40866	1.68239	7.41426
2_4	0.0918066	0.0526391	13.9779	0.186869	0.506191	3.55358	13.342	0.0327835	0.0513491	0.0262033	0.23583	12.7976	3.41583	0.420311	0.478607	20.4634	0.308647	7.03241	2.25242	0.10845	0.225789	0.102889	0.44335	22.5779	27.4184	0.306929	10.1913	35.4764	13.8128	13.8814
2_5	0.0911102	0.0633054	18.3444	0.0536806	0.256492	20.7921	63.0887	0.0292978	0.108303	0.0305048	0.232407	13.9948	4.28524	0.41886	0.885334	32.3728	0.648719	8.84883	2.26813	0.170584	0.458239	0.191343	0.679022	34.1806	44.0195	0.568861	9.92292	37.1382	14.3676	21.0309
2_6	0.100512	0.0207003	9.25669	0.0536134	0.299498	4.60858	15.2582	0.0157005	0.0599558	0.0147824	0.262686	5.95941	0.463501	0.492593	1.1963	12.1938	0.514528	2.89555	1.54291	0.109352	0.432572	0.366371	1.00893	64.4518	76.9837	0.309383	1.23124	3.76664	4.54392	37.1798
AVG.	0.127769	0.0357652	13.8636	0.125263	0.30931	6.87284	22.6967	0.0289213	0.0793396	0.0219068	0.218197	12.6915	4.36382	0.424775	0.871175	20.5629	0.403391	7.59569	1.70921	0.120098	0.292692	0.282793	0.934524	40.865	52.9403	0.346829	6.3826	13.2911	5.81772	13.5588
8_1	0.201567	0.0671892	64.368	0.112978	0.89356	17.0543	75.2318	0.52378	0.335339	0.406486	0.289192	51.9904	7.30795	3.33607	11.792	258.437	4.45045	15.5766	1.63794	0.530205	1.89347	3.30384	4.75724	232.416	268.074	3.76753	3.4241	8.09737	11.7438	46.4962
8_2	0.221189	0.0669656	77.0717	0.167384	0.638306	18.1634	69.2931	0.663534	0.366052	0.275055	0.249534	79.4907	6.95007	4.56258	12.5429	97.1466	3.7848	14.4909	0.0717681	0.736167	1.53243	9.31463	13.3375	226.661	236.881	5.80024	6.45982	0.0423564	1.30928	4.60367
8_3	0.284571	0.142945	98.3789	0.123475	0.634793	9.34789	58.3868	0.393293	0.290644	0.270289	0.271452	55.7579	5.74357	3.63787	9.7896	9.67233	4.07447	10.4667	0.0880524	0.533969	1.57882	4.5965	11.4015	89.6005	90.4069	4.6009	2.95136	10.1487	7.9283	67.1864
8_4	0.213003	0.0477763	38.3012	0.103372	0.580782	9.16515	37.4978	0.183066	0.193312	0.109121	0.218031	24.2528	2.80678	1.20367	4.72274	85.1128	1.7375	7.04468	1.72488	0.169935	0.60836	1.11774	1.60974	135.255	134.902	2.06495	2.65608	17.4085	23.4086	126.809
8_5	0.091316	0.122549	39.3494	0.0672829	0.655928	22.0167	68.2351	0.288813	0.274707	0.208539	0.250566	25.5041	2.99077	1.53791	5.17632	8.43333	2.03116	9.98794	1.89493	0.229358	0.905193	2.03828	2.40366	285.186	391.51	2.54753	1.36931	2.12231	6.77701	55.5134
8_6	0.135962	0.121727	39.4876	0.033211	0.608488	20.0033	57.3075	0.320577	0.264044	0.225864	0.248504	43.7686	6.22253	2.56946	10.002	78.2819	3.11823	12.2252	1.88534	0.330405	1.05076	1.89631	3.97301	202.31	244.505	2.54094	3.51945	4.56356	6.52791	42.8794
AVG.	0.191268	0.0948587	59.4928	0.101284	0.668643	15.9585	60.992	0.39551	0.28735	0.249226	0.254547	46.7941	5.33695	2.80792	9.00427	89.5139	3.19944	11.632	1.21715	0.421673	1.26151	3.71122	6.24711	195.238	227.713	3.55368	3.39669	7.06379	9.61583	57.2481
3_1	0.0467055	0.0618228	7.0197	0.00714936	0.0992585	2.33521	7.65791	0.034098	0.0418569	0.0361398	0.21786	9.70321	2.58733	0.457378	0.430776	20.2566	0.653527	8.47951	1.95707	0.198781	0.326549	0.20083	0.700239	13.4014	17.4371	0.5996	3.96138	6.61859	3.88512	21.7407
3_2	0.0305767	0.0174724	5.2241	0.0184197	0.115206	2.00791	6.5862	0.0163961	0.0164828	0.0218614	0.262424	6.28837	1.74407	0.343241	0.336654	14.9183	0.451521	7.75214	1.6279	0.0675331	0.250925	0.137199	0.898006	18.1904	20.9581	0.591511	2.45759	2.72629	1.95788	8.77196
3_3	0.684165	0.0639575	16.4692	0.0643428	0.168096	1.52442	5.8476	0.0215401	0.0275744	0.011763	0.217158	7.85412	2.88068	0.600684	0.458971	14.9143	0.69904	7.60095	1.60857	0.123599	0.148634	0.323854	1.30417	13.8603	16.3903	0.365157	3.69561	8.7889	3.11085	8.51861
3_4	0.0647229	0.00745877	6.04506	0.0128029	0.109328	1.90756	8.63369	0.0291347	0.0309606	0.0316751	0.313814	5.48749	2.53335	0.293604	0.425459	17.5846	0.751556	6.89353	1.48745	0.0676845	0.184737	0.106361	1.21375	14.1427	15.3841	0.306118	1.27674	2.13184	1.36761	5.75761
3_5	0.164445	0.0239751	8.0905	0.024648	0.141017	3.20244	10.2959	0.0240517	0.0119804	0.0235979	0.252769	6.17537	1.47557	0.373876	0.461406	15.0133	0.549947	6.58498	1.56141	0.0828817	0.213533	0.136965	1.13734	23.3057	31.8455	0.576633	1.78844	3.57423	2.4591	8.98186
3_6	0.0477716	0.032376	7.29689	0.0275343	0.136691	6.64878	15.238	0.0230369	0.0355287	0.0240914	0.252108	5.58112	2.0311	0.391316	0.428171	14.7768	0.790995	7.27109	1.61799	0.0579846	0.0504559	0.160015	0.796738	35.0097	46.2995	0.258416	1.51299	0	0.948214	3.65119
AVG.	0.173064	0.0345104	8.35758	0.0258162	0.128266	2.93772	9.04321	0.0247096	0.0273973	0.0248548	0.252689	6.84828	2.20868	0.410016	0.423573	16.244	0.649431	7.43037	1.6434	0.099744	0.195806	0.177538	1.00837	19.6517	24.7191	0.449572	2.44879	3.97331	2.28813	9.57031
14_1	0.181669	0.0756209	15.7523	0.0336323	0.25887	3.07075	10.9703	0.0821059	0.0343529	0.0431239	0.30138	12.5635	3.99462	0.492822	0.674788	27.7623	1.04131	13.8381	2.02118	0.15511	0.176454	0.453459	0.895438	21.4116	26.436	0.203202	1.27016	2.30283	1.93691	6.14147
14_2	0.164481	0.0329525	17.4888	0.0258646	0.179241	1.56494	8.0345	0.055737	0.021245	0.0419902	0.240694	25.8523	2.62184	0.737087	0.639337	19.4602	0.375332	8.52487	1.14401	0.280644	0.148429	0.284542	2.2549	14.598	17.3668	0.524579	6.01876	0	0.446243	1.84414
14_3	0.225171	0.0686196	11.9978	0.0725622	0.220934	1.43408	6.08054	0.0293044	0.0394132	0.0441837	0.226825	8.13112	2.92137	0.365774	0.518556	13.6649	0.318905	6.96966	1.52333	0.128427	0.146979	0.0667568	1.39463	14.916	16.5065	0.382841	1.22123	0.405369	1.50797	4.56403
14_4	0.196363	0.00832462	16.9205	0.0314578	0.31939	1.71871	8.60999	0.0415921	0.0485074	0.0218484	0.304575	10.3965	3.58186	0.401607	0.366379	18.5707	0.619738	10.8874	1.39986	0.114287	0.0952817	0.088285	1.35665	9.08383	9.87492	0.281047	0.566866	5.31524	2.16686	6.43323
14_5	0.239878	0.00773801	17.5828	0.0415569	0.214263	2.74731	7.44425	0.0148038	0.0325519	0.0105507	0.254036	8.02826	2.25735	0.373455	0.245742	12.6494	0.206238	6.07391	1.46007	0.0688401	0.154965	0.224222	0.851639	29.5211	36.3786	0.187859	0.807281	0.883344	1.1237	5.60128
14_6	0.175394	0.0300541	11.1899	0.0161717	0.178469	5.51195	15.1367	0.0387587	0.0185865	0.0162082	0.32663	8.82429	2.62041	0.659412	0.523788	22.524	0.51187	11.0034	1.77477	0.206295	0.150212	0.244089	1.34951	52.6652	57.5677	0.404076	0.467166	1.88219	1.08945	4.76366
AVG.	0.197159	0.0372183	15.1553	0.0368743	0.228528	2.67462	9.37938	0.043717	0.0324429	0.0296509	0.27569	12.2993	2.99958	0.505026	0.494765	19.1053	0.512233	9.54957	1.55387	0.158934	0.145387	0.226892	1.35046	23.6993	27.3551	0.330601	1.72524	1.79816	1.37852	4.8913
5_1	0.215107	0.0586656	9.65074	0.0203552	0.109107	5.97472	17.1901	0.0362616	0.227435	0.0203971	0.217036	16.5524	3.32976	0.684843	0.811641	30.1363	0.961274	9.0672	1.83607	0.132052	0.150758	0.0956782	1.50246	103.825	102.507	0.460388	1.06757	2.87283	0.494816	3.43199
5_2	0.156936	0.0076016	8.5551	0.0277865	0.044951	3.72772	13.143	0.0160044	0.114714	0.0240529	0.201119	12.2848	1.27488	0.583697	0.670197	24.0541	0.457714	6.85476	1.52622	0.07909	0.152471	0.145355	1.37558	57.2192	68.3837	0.195517	0.306867	0	0.348492	2.63112
5_3	0.0719612	0.0124891	10.1157	0.0502512	0.0876657	4.55369	11.304	0.0472262	0.120689	0.0472262	0.172686	13.3159	1.66404	0.539614	0.906313	26.1571	0.958336	7.50085	0.132066	0.171196	0.240971	0.489132	1.54434	68.9423	71.014	0.297621	0.566585	3.95453	0.578148	6.08212
5_4	0.0946995	0.0206936	17.1535	0.0644286	0.18355	6.27695	21.6648	0.0063552	0.311405	0.00381312	0.134222	9.9883	3.25872	0.207944	0.347988	21.8048	0.607353	10.3825	2.06765	0.186447	0.0702789	0.583245	0.619601	38.783	46.9178	0.138329	0.217737	7.66434	0.254026	3.65798
5_5	0.0767888	0.0300227	11.3179	0.109409	0.0647348	2.28912	8.59132	0.0228477	0.13821	0.0348334	0.144577	11.0209	2.53079	0.665803	0.681782	39.9162	0.505315	8.91919	1.99132	0.148259	0.497769	0.816879	1.27038	55.9369	60.7683	0.598884	5.56248	14.4967	3.90107	15.9708
5_6	0.1665	0.076195	11.1634	0.0569331	0.0321665	4.24774	8.15228	0.0159604	0.275196	0.0227315	0.103985	6.49418	1.50906	0.550819	0.352772	15.5858	0.254711	3.18023	2.32311	0.0636091	0.186666	1.83637	1.23473	30.5091	34.5047	0.0792902	0	4.53016	0.436816	5.30833
AVG.	0.130332	0.0342779	11.326	0.0548607	0.0870292	4.51166	13.3409	0.0241093	0.197942	0.025509	0.162271	11.6094	2.26121	0.538787	0.628449	26.2757	0.624117	7.65079	1.64608	0.130109	0.216486	0.661109	1.25785	59.2026	64.0159	0.295005	1.28687	5.58642	1.00223	6.18038
18_1	0.769238	0.155502	18.6197	3.03371	0.132066	4.56163	25.6478	0.0532483	0.105492	0.113529	0.220026	20.3376	4.08978	1.62429	3.93829	55.5138	0.984116	4.45973	1.74031	0.112665	0.29744	2.1694	2.80633	62.1929	92.2724	0.473298	8.73642	0.69193	2.69012	14.3883
18_2	0.428935	0.0176715	21.1184	0.780891	0.407371	2.83129	13.869	0.134517	0.157827	0.228727	0.279232	17.1051	4.67908	1.0778	3.00118	84.3475	2.3975	9.46592	2.3272	0.0712725	0.234494	2.28072	3.02505	24.2812	29.0531	0.909743	5.46525	2.05472	2.29915	9.36464
18_3	0.336434	0.0555342	16.9918	0.636787	0.502599	3.14476	15.9894	0.0728894	0.151853	0.162201	0.258712	13.5808	3.15644	1.37785	2.62745	27.7795	1.22026	5.26992	1.5206	0.0798744	0.372069	1.91475	2.15587	31.8829	46.0846	0.495105	3.70904	0	1.00281	3.86569
18_4	0.344532	0.0221305	17.5125	0.663092	0.587816	4.10473	16.9787	0.0751988	0.127516	0.15373	0.270249	14.9031	3.14221	1.57382	3.3418	26.9804	1.06314	6.53529	1.35803	0.0922332	0.266614	1.46747	2.14473	34.1154	48.6003	0.685161	5.5661	1.75873	2.34882	9.42478
18_5	0.311376	0.0867004	11.9832	0.836384	1.02172	2.9252	12.6917	0.0687812	0.0974568	0.124227	0.260486	10.7874	2.25742	1.33615	2.7531	21.9365	0.823762	5.34856	1.65516	0.0906199	0.380511	1.28848	1.96802	50.3279	65.5798	0.186844	4.15803	2.93427	3.17537	6.22733
18_6	0.277678	0.0709853	22.8397	2.58928	1.22351	4.89999	21.8774	0.0493698	0.12491	0.284333	0.386844	19.1782	2.74466	2.26079	3.88185	43.9733	1.52294	8.50205	1.7258	0.119167	0.487705	2.3041	3.537	38.0936	54.8266	0.619388	4.76841	2.15468	2.67035	9.67332
AVG.	0.411365	0.0680873	18.1776	1.42336	0.645849	3.7446	17.8423	0.0756674	0.127509	0.177791	0.279258	15.982	3.34493	1.54178	3.25728	43.4218	1.33529	6.59691	1.72119	0.0943053	0.339805	1.90415	2.60617	40.149	56.0695	0.56159	5.40054	1.59906	2.36444	8.824
16_1	0.0121253	0.0162826	5.04427	0.00626801	0.0105182	5.2933	15.147	0.0230635	0.00593447	0.0594795	0.385336	7.59901	3.61661	0.135987	0.10314	68.8277	0.926024	59.5272	7.89661	0.145807	0.543179	0.598577	0.206285	22.2432	18.9783	0.0600929	0.251791	3.02652	0.63787	5.30607
16_2	0.0600211	0.0393888	3.34585	0.0291824	0.0226295	1.27254	3.80846	0.0172019	0.0511278	0.0186354	0.15625	11.4275	3.00812	0.0660673	0.124794	-0.378494	0.00751556	-0.454439	0.431177	0.871936	0.202787	0.747374	1.48654	12.6415	9.58134	0.616594	0.0651743	0.396191	0.185232	0.0926162
16_3	0.0391687	0.0500489	2.72861	0.0224616	0.0358511	1.74352	4.09012	0.00880182	0.0339499	0.0829886	0.171635	10.7311	6.29184	0.0408529	0.0476617	-0.0145856	0.0833775	-0.363708	0.61662	0.507805	0.177061	8.50573	1.4435	13.0091	9.28424	0.0470449	0.120036	0.617606	0.0793788	0.143269
16_4	0.0245179	0.0514876	9.81712	0.00247028	0.0355258	0.88991	3.65871	0.0348227	0.0290189	0.259881	0.106403	10.8599	2.11017	0.544515	0.53195	34.8268	1.43305	9.16738	0.383202	0.265895	0.687412	4.75483	0.473319	20.0166	19.3494	0.120195	0	7.4792	0.705006	3.54547
16_5	0.146865	0.123366	1.70824	0.0901844	0.0753026	0.962377	3.93532	0.0160863	0.0784205	0.0764098	0.122658	2.70096	0.216983	0.0436423	0.272764	6.9844	3.25517	4.61386	0.194667	0.262801	0.316854	6.74522	0.469164	15.9744	16.7309	0.117591	4.96922	19.6457	0.34669	6.24041
16_6	0.138645	0.0274402	3.42705	0.00786505	0.056768	0.667691	2.38702	0.0227072	0.0294484	0.0179174	0.153628	5.40539	0.409396	0.215285	0.119461	30.2792	0.802508	8.70608	1.35084	0.0343815	0.474642	0.126564	0.302811	4.30798	13.5067	0.0980818	0	0.354057	0.0488355	1.35518
AVG.	0.0702238	0.0513357	4.34519	0.0264053	0.0394325	1.80489	5.50443	0.0204472	0.0379833	0.0858852	0.182652	8.12065	2.60885	0.174392	0.199962	23.4208	1.08461	13.5327	1.81219	0.348104	0.400322	3.57972	0.73027	14.6988	14.5718	0.1766	0.901037	5.25322	0.333835	2.7805
22_1	0.356901	0.0153215	6.87191	0.0390363	0.0900991	2.24922	8.3711	0.00711474	0.100397	0.0792503	0.197632	11.1418	2.70064	0.294111	0.74432	7.66449	0.0853409	3.72116	1.33421	0.113	0.167629	0.246179	1.53912	11.1387	11.173	0.0975911	0.0209607	0.540215	0.330608	1.57396
22_2	0.985658	0.0673431	99.0228	0.104104	0.692548	1.65917	12.7651	0.0624918	0.0831008	0.108197	0.165537	18.606	5.48202	1.14178	0.72502	16.8619	0.500389	5.1861	1.09417	0.480136	0.372423	1.13933	2.25691	15.5668	19.4041	0.148754	6.52135	1.364	1.1021	4.25671
22_3	0.711869	0.0542563	22.052	0.0477455	0.0655311	0.984151	16.6592	0.0283644	0.0330918	0.0174168	0.217461	17.28	9.36201	0.665197	0.674027	7.84998	0.260563	7.53509	1.44443	0.325342	0.121162	0.403793	1.18399	11.1141	18.5365	0.112982	4.18293	6.76244	2.36012	7.90933
22_4	0.799259	0.0241356	26.4016	0.524395	0.331999	2.71136	15.8803	0.0348263	0.0603342	0.0753942	0.26468	12.9983	4.03178	0.493918	0.442499	12.1884	0.274806	6.50223	1.26023	0.188697	0.134366	0.377875	0.833102	50.5877	64.2908	0.213622	7.13193	24.1818	14.2511	40.5777
22_5	1.32793	0.0609291	31.9422	0.0335474	0.180163	2.18413	9.3923	0.0176146	0.0740196	0.0194434	0.24516	7.20531	6.01395	0.314468	0.369202	10.3843	0.212378	5.2361	1.58687	0.127252	0.0814404	0.298083	0.487635	17.9029	20.8913	0.224089	4.7408	2.39174	2.04952	8.41682
22_6	0.664781	0.0506199	29.787	0.10125	1.17644	1.37973	8.51796	0.00536667	0.0207315	0.00264658	0.284948	7.92452	2.97934	0.163821	0.184355	5.30266	0.162305	3.2831	1.37633	0.0840955	0.312671	0.230222	0.328104	12.2411	10.811	0.095522	4.35818	3.62196	1.84054	2.81677
AVG.	0.807733	0.0454342	36.0129	0.14168	0.422797	1.86129	11.931	0.0259631	0.0619458	0.0503914	0.229236	12.526	5.09496	0.512215	0.523237	10.0419	0.249297	5.24396	1.34937	0.219754	0.198282	0.449248	1.10481	19.7586	24.1845	0.14876	4.49269	6.47702	3.65566	10.9252
20_1	0.208187	0.0302125	25.7983	0.0333913	0.256452	7.99037	32.2212	0.0550431	0.0764786	0.0617034	0.289225	23.6783	4.27197	0.84676	1.80247	50.253	1.0051	14.1164	1.34427	0.18682	0.300107	0.470063	1.57673	71.481	86.9181	0.376331	1.08806	0	0.360256	4.66291
20_2	0.137077	0.0377661	74.1994	0.047742	0.784613	8.24643	49.5949	0.197972	0.182055	0.23494	0.279611	53.6881	11.7463	2.21374	3.7035	110.392	2.28144	28.008	1.28891	0.495814	0.442419	0.79552	4.38959	56.0395	57.8792	0.930461	2.64628	0.0477897	1.06348	11.0732
20_3	0.0975834	0.0217073	37.0584	0.0142606	0.405769	14.35	41.1468	0.0957914	0.0751567	0.0649283	0.21035	66.8652	8.78637	0.834501	2.66361	125.894	1.61824	41.0935	1.45953	0.28193	0.573961	0.367805	1.50043	235.038	341.308	0.457273	4.34719	0.0722381	1.15581	11.5658
20_4	0.167505	0.0966489	54.0294	0.0439044	0.632172	9.89274	58.0156	0.191514	0.114795	0.23095	0.28897	42.6311	7.27284	1.70356	3.63968	86.8613	2.129	25.8886	1.9112	0.336172	0.407228	0.393757	2.79515	87.4648	110.324	0.778695	1.55569	0	0.402634	6.43715
20_5	0.146666	0.0195838	21.4838	0.0314973	0.269822	3.12475	14.1653	0.0307254	0.0352893	0.0262429	0.251834	12.3268	2.42362	0.327608	0.652644	21.6033	0.533336	5.21188	1.10404	0.104598	0.175261	0.162662	0.716945	22.4585	26.3284	0.156717	0	0	0.193258	2.72183
20_6	0.188273	0.0264728	30.8498	0.0304076	0.350161	4.47537	27.5911	0.0909269	0.07657	0.0910812	0.316623	30.1197	7.16339	1.11354	1.65986	46.3948	0.943656	13.3792	1.56	0.278994	0.29789	0.463634	1.9758	26.9333	35.9088	0.439203	1.61902	0	0.28248	2.76841
AVG.	0.157549	0.0387319	40.5699	0.0335339	0.449831	8.01327	37.1225	0.110329	0.0933907	0.118308	0.272769	38.2182	6.94409	1.17329	2.35363	73.5664	1.41846	21.2829	1.44466	0.280721	0.366145	0.44224	2.15911	83.2359	109.778	0.523114	1.87604	0.0200046	0.57632	6.53822
	TXB1	TxB2	9,10,13-Tri HOME	PGE2	LTB4	12,13-diHOME	9,10-diHOME	tetranor 12-HETE	12-HHTrE	11,12-DHET	8,9-DHET	13-HODE	9-HODE	15-HETE	13-HOTrE	13-oxoODE	15-oxoETE	9-oxoODE	10-HDoHE	12-HETE	5-HETE	11-HETE	15-HETrE	12,13-EpOME	9,10-EpOME	5-HETrE	EPA	DHA	Arachidonic acid	Linolenic acid
#4	0.791636	0.0510807	49.4416	0.0711287	0.323209	12.6615	38.0909	0.102476	0.134755	0.0491975	0.277003	34.8422	14.7392	1.27898	1.3754	39.0691	1.26895	17.8479	1.3293	0.226503	0.498904	0.613806	5.10027	253.434	191.16	0.53896	1.1313	1.94615	0.521772	3.1499
	TXB1	TxB2	9,10,13-Tri HOME	PGE2	LTB4	12,13-diHOME	9,10-diHOME	tetranor 12-HETE	12-HHTrE	11,12-DHET	8,9-DHET	13-HODE	9-HODE	15-HETE	13-HOTrE	13-oxoODE	15-oxoETE	9-oxoODE	10-HDoHE	12-HETE	5-HETE	11-HETE	15-HETrE	12,13-EpOME	9,10-EpOME	5-HETrE	EPA	DHA	Arachidonic acid	Linolenic acid
#2	0.127769	0.0357652	13.8636	0.125263	0.30931	6.87284	22.6967	0.0289213	0.0793396	0.0219068	0.218197	12.6915	4.36382	0.424775	0.871175	20.5629	0.403391	7.59569	1.70921	0.120098	0.292692	0.282793	0.934524	40.865	52.9403	0.346829	6.3826	13.2911	5.81772	13.5588
	TXB1	TxB2	9,10,13-Tri HOME	PGE2	LTB4	12,13-diHOME	9,10-diHOME	tetranor 12-HETE	12-HHTrE	11,12-DHET	8,9-DHET	13-HODE	9-HODE	15-HETE	13-HOTrE	13-oxoODE	15-oxoETE	9-oxoODE	10-HDoHE	12-HETE	5-HETE	11-HETE	15-HETrE	12,13-EpOME	9,10-EpOME	5-HETrE	EPA	DHA	Arachidonic acid	Linolenic acid
#8	0.191268	0.0948587	59.4928	0.101284	0.668643	15.9585	60.992	0.39551	0.28735	0.249226	0.254547	46.7941	5.33695	2.80792	9.00427	89.5139	3.19944	11.632	1.21715	0.421673	1.26151	3.71122	6.24711	195.238	227.713	3.55368	3.39669	7.06379	9.61583	57.2481
	TXB1	TxB2	9,10,13-Tri HOME	PGE2	LTB4	12,13-diHOME	9,10-diHOME	tetranor 12-HETE	12-HHTrE	11,12-DHET	8,9-DHET	13-HODE	9-HODE	15-HETE	13-HOTrE	13-oxoODE	15-oxoETE	9-oxoODE	10-HDoHE	12-HETE	5-HETE	11-HETE	15-HETrE	12,13-EpOME	9,10-EpOME	5-HETrE	EPA	DHA	Arachidonic acid	Linolenic acid
#3	0.173064	0.0345104	8.35758	0.0258162	0.128266	2.93772	9.04321	0.0247096	0.0273973	0.0248548	0.252689	6.84828	2.20868	0.410016	0.423573	16.244	0.649431	7.43037	1.6434	0.099744	0.195806	0.177538	1.00837	19.6517	24.7191	0.449572	2.44879	3.97331	2.28813	9.57031
	TXB1	TxB2	9,10,13-Tri HOME	PGE2	LTB4	12,13-diHOME	9,10-diHOME	tetranor 12-HETE	12-HHTrE	11,12-DHET	8,9-DHET	13-HODE	9-HODE	15-HETE	13-HOTrE	13-oxoODE	15-oxoETE	9-oxoODE	10-HDoHE	12-HETE	5-HETE	11-HETE	15-HETrE	12,13-EpOME	9,10-EpOME	5-HETrE	EPA	DHA	Arachidonic acid	Linolenic acid
#14	0.197159	0.0372183	15.1553	0.0368743	0.228528	2.67462	9.37938	0.043717	0.0324429	0.0296509	0.27569	12.2993	2.99958	0.505026	0.494765	19.1053	0.512233	9.54957	1.55387	0.158934	0.145387	0.226892	1.35046	23.6993	27.3551	0.330601	1.72524	1.79816	1.37852	4.8913
	TXB1	TxB2	9,10,13-Tri HOME	PGE2	LTB4	12,13-diHOME	9,10-diHOME	tetranor 12-HETE	12-HHTrE	11,12-DHET	8,9-DHET	13-HODE	9-HODE	15-HETE	13-HOTrE	13-oxoODE	15-oxoETE	9-oxoODE	10-HDoHE	12-HETE	5-HETE	11-HETE	15-HETrE	12,13-EpOME	9,10-EpOME	5-HETrE	EPA	DHA	Arachidonic acid	Linolenic acid
#5	0.130332	0.0342779	11.326	0.0548607	0.0870292	4.51166	13.3409	0.0241093	0.197942	0.025509	0.162271	11.6094	2.26121	0.538787	0.628449	26.2757	0.624117	7.65079	1.64608	0.130109	0.216486	0.661109	1.25785	59.2026	64.0159	0.295005	1.28687	5.58642	1.00223	6.18038
	TXB1	TxB2	9,10,13-Tri HOME	PGE2	LTB4	12,13-diHOME	9,10-diHOME	tetranor 12-HETE	12-HHTrE	11,12-DHET	8,9-DHET	13-HODE	9-HODE	15-HETE	13-HOTrE	13-oxoODE	15-oxoETE	9-oxoODE	10-HDoHE	12-HETE	5-HETE	11-HETE	15-HETrE	12,13-EpOME	9,10-EpOME	5-HETrE	EPA	DHA	Arachidonic acid	Linolenic acid
#18	0.411365	0.0680873	18.1776	1.42336	0.645849	3.7446	17.8423	0.0756674	0.127509	0.177791	0.279258	15.982	3.34493	1.54178	3.25728	43.4218	1.33529	6.59691	1.72119	0.0943053	0.339805	1.90415	2.60617	40.149	56.0695	0.56159	5.40054	1.59906	2.36444	8.824
	TXB1	TxB2	9,10,13-Tri HOME	PGE2	LTB4	12,13-diHOME	9,10-diHOME	tetranor 12-HETE	12-HHTrE	11,12-DHET	8,9-DHET	13-HODE	9-HODE	15-HETE	13-HOTrE	13-oxoODE	15-oxoETE	9-oxoODE	10-HDoHE	12-HETE	5-HETE	11-HETE	15-HETrE	12,13-EpOME	9,10-EpOME	5-HETrE	EPA	DHA	Arachidonic acid	Linolenic acid
#16	0.0702238	0.0513357	4.34519	0.0264053	0.0394325	1.80489	5.50443	0.0204472	0.0379833	0.0858852	0.182652	8.12065	2.60885	0.174392	0.199962	23.4208	1.08461	13.5327	1.81219	0.348104	0.400322	3.57972	0.73027	14.6988	14.5718	0.1766	0.901037	5.25322	0.333835	2.7805
	TXB1	TxB2	9,10,13-Tri HOME	PGE2	LTB4	12,13-diHOME	9,10-diHOME	tetranor 12-HETE	12-HHTrE	11,12-DHET	8,9-DHET	13-HODE	9-HODE	15-HETE	13-HOTrE	13-oxoODE	15-oxoETE	9-oxoODE	10-HDoHE	12-HETE	5-HETE	11-HETE	15-HETrE	12,13-EpOME	9,10-EpOME	5-HETrE	EPA	DHA	Arachidonic acid	Linolenic acid
#22	0.807733	0.0454342	36.0129	0.14168	0.422797	1.86129	11.931	0.0259631	0.0619458	0.0503914	0.229236	12.526	5.09496	0.512215	0.523237	10.0419	0.249297	5.24396	1.34937	0.219754	0.198282	0.449248	1.10481	19.7586	24.1845	0.14876	4.49269	6.47702	3.65566	10.9252
	TXB1	TxB2	9,10,13-Tri HOME	PGE2	LTB4	12,13-diHOME	9,10-diHOME	tetranor 12-HETE	12-HHTrE	11,12-DHET	8,9-DHET	13-HODE	9-HODE	15-HETE	13-HOTrE	13-oxoODE	15-oxoETE	9-oxoODE	10-HDoHE	12-HETE	5-HETE	11-HETE	15-HETrE	12,13-EpOME	9,10-EpOME	5-HETrE	EPA	DHA	Arachidonic acid	Linolenic acid
#20	0.157549	0.0387319	40.5699	0.0335339	0.449831	8.01327	37.1225	0.110329	0.0933907	0.118308	0.272769	38.2182	6.94409	1.17329	2.35363	73.5664	1.41846	21.2829	1.44466	0.280721	0.366145	0.44224	2.15911	83.2359	109.778	0.523114	1.87604	0.0200046	0.57632	6.53822
	TXB1	TxB2	9,10,13-Tri HOME	PGE2	LTB4	12,13-diHOME	9,10-diHOME	tetranor 12-HETE	12-HHTrE	11,12-DHET	8,9-DHET	13-HODE	9-HODE	15-HETE	13-HOTrE	13-oxoODE	15-oxoETE	9-oxoODE	10-HDoHE	12-HETE	5-HETE	11-HETE	15-HETrE	12,13-EpOME	9,10-EpOME	5-HETrE	EPA	DHA	Arachidonic acid	Linolenic acid
4_1.d	23.8934	3.08302	623.335	2.42402	6.97222	496.715	1270.06	2.46258	2.22933	0.466499	9.36139	795.242	330.949	25.6725	30.3631	868.119	32.8351	376.523	31.7131	6.05019	12.4475	12.8188	88.2038	9610.3	7105.22	11.1016	23.4287	91.0092	25.391	112.565
2_1.d	4.38025	0.260397	291.778	5.88354	4.24768	126.004	389.154	1.01429	1.8	0.75	5.06429	447.413	308.294	6.89961	13.1501	281.07	4.03796	212.045	26.9955	2.20842	2.79367	13.2835	30.0986	408.866	591.012	7.5438	21.767	2.04351	2.75509	15.0709
8_1.d	6.04702	2.01567	1447.24	3.38934	26.8056	511.629	2256.95	15.7171	10.0625	12.1974	8.67779	1559.71	219.239	75.0603	265.316	5815.21	100.142	350.496	36.8522	11.9292	42.6059	74.3336	107.034	5229.02	6031.27	84.7638	77.0372	182.179	264.218	1046.1
3_1.d	1.40117	1.85468	157.83	0.214481	2.97762	70.0563	229.737	1.02318	1.256	1.08445	6.53732	291.096	77.6198	10.2908	9.6923	455.803	14.7053	190.801	44.0324	4.4724	7.34783	4.51851	15.7548	301.512	392.309	13.4901	89.1251	148.908	87.4095	489.132
14_1.d	5.45008	2.26863	354.172	1.00897	7.76575	92.1224	329.109	2.46375	1.03083	1.29402	9.04351	376.904	119.839	11.0883	15.1825	624.692	23.4311	311.378	45.4748	3.48985	3.97048	10.2025	20.1466	481.729	594.769	4.57173	28.5768	51.8103	43.5776	138.174
5_1.d	6.45322	1.75997	216.986	0.610657	3.27307	179.242	515.704	1.0881	6.82464	0.612057	6.51261	496.573	99.8927	15.4087	18.2616	678.111	21.6301	204.025	41.3102	2.97106	3.39227	2.15268	33.8041	2335.91	2306.24	10.358	24.0187	64.6344	11.1326	77.2147
18_1.d	23.0771	4.66506	418.643	91.0113	3.96181	136.849	769.435	1.59782	3.1655	3.40668	6.60232	610.129	122.693	36.546	88.61	1249.14	22.1441	100.35	39.1556	2.53487	6.69283	48.8097	63.1402	1399.25	2075.99	10.6485	196.556	15.5674	60.5237	323.714
16_1.d	0.36376	0.488478	113.415	0.18804	0.315533	158.799	454.409	0.692066	0.178075	1.7848	11.5628	227.97	108.498	3.05967	2.32062	1548.73	20.8369	1339.45	177.667	3.28054	12.2223	13.4675	4.64124	500.438	426.983	1.352	5.66491	68.0923	14.3511	119.379
22_1.d	10.707	0.459646	154.507	1.17109	2.70285	67.4765	251.133	0.213492	3.01261	2.37806	5.93033	334.254	81.0191	6.61739	16.7469	172.462	1.9203	83.7315	30.0187	2.54242	3.77189	5.53884	34.6289	250.605	251.376	2.19565	0.471585	12.154	7.43818	35.4117
20_1.d	6.24561	0.906376	580.046	1.00174	7.6932	239.711	966.635	1.65168	2.29489	1.85153	8.67878	710.35	128.159	19.0518	40.555	1130.77	22.6162	317.639	30.2451	4.2033	6.75285	10.576	35.4751	1608.22	1955.53	8.46689	24.4798	0	8.10523	104.909
4_2.d	23.8234	1.59683	1194.14	1.48049	8.45404	312.564	1227.49	2.83626	4.05007	1.80453	8.09205	1075.29	432.803	24.938	21.584	1028.76	42.2502	470.981	35.393	6.28692	14.722	7.45116	111.083	5042.2	3444.83	15.3418	27.6279	96.9529	16.9219	82.1793
2_2.d	5.82047	0.924368	281.986	6.36477	10.2094	84.5957	391.047	1.25233	2.87252	0.399179	4.65709	449.693	112.486	14.3217	28.3557	428.266	7.33255	183.734	34.0272	0.630566	8.07041	2.966	30.4975	878.346	1288.01	7.70174	260.722	19.4769	8.48469	26.4746
8_2.d	6.63568	2.00897	1732.87	5.02151	19.1483	544.902	2078.79	19.9107	10.9841	8.25357	7.48777	2384.72	208.502	102.656	282.211	2185.94	85.1635	326.067	1.61472	16.5632	34.482	209.572	300.082	5099.53	5329.47	130.497	145.336	0.952956	29.4569	103.576
3_2.d	0.917301	0.524172	117.458	0.552592	3.45603	60.2374	197.586	0.491996	0.4946	0.655995	7.87454	188.651	52.322	7.7228	7.5746	335.684	10.1599	174.435	36.6265	1.51944	5.64617	3.08686	20.2044	409.258	471.526	13.3081	55.2921	61.3374	44.0494	197.356
14_2.d	4.93443	0.988576	393.215	0.775937	5.377	46.9482	241.035	1.6725	0.6375	1.26	7.2225	775.568	78.6552	16.5842	14.3848	437.884	8.44552	191.822	25.7394	6.31426	3.33988	6.40196	50.7333	328.434	390.726	11.8022	135.413	0	10.0398	41.4903
5_2.d	4.70809	0.228048	192.352	0.833594	1.34847	111.832	394.289	0.480245	3.44222	0.721755	6.03498	368.545	38.2465	13.133	15.0792	541.253	10.2992	154.242	34.3388	1.77946	3.43083	3.27036	30.9495	1287.35	1538.53	4.39883	6.90404	0	7.84055	59.1962
18_2.d	12.8681	0.530144	474.824	23.4267	12.2206	84.9388	416.071	4.03645	4.7359	6.86342	8.37891	513.154	140.372	24.2502	67.5254	1897.94	53.9472	212.997	52.3601	1.60357	5.27647	51.3143	68.0613	546.29	653.651	20.4679	122.96	46.2281	51.7274	210.69
16_2.d	1.80063	1.18166	75.2277	0.875473	0.678853	38.1762	114.254	0.516176	1.53419	0.559191	4.6886	342.826	90.2436	1.48649	2.80781	-8.51667	0.169111	-10.2256	9.70113	19.6178	4.563	16.8153	33.446	284.415	215.566	13.8724	1.46633	8.91372	4.16745	2.08373
22_2.d	29.5697	2.02029	2226.41	3.12312	20.7755	49.7752	382.953	1.87519	2.49361	3.24668	4.96726	558.179	164.461	25.6896	16.3127	379.417	11.2595	116.695	24.618	10.8027	8.38006	25.6341	50.7785	350.229	436.564	3.34674	146.721	30.6879	24.7956	95.7697
20_2..d	4.1123	1.13298	1668.29	1.43226	23.5373	247.393	1487.85	5.94054	5.46292	7.04985	8.39027	1610.64	352.39	49.8083	83.3274	2483.99	51.3358	630.221	28.9994	11.1554	9.95509	17.8985	98.7621	1260.81	1302.2	20.934	59.5373	1.0752	23.9267	249.13
4_3.d	11.9218	0.840775	866.161	2.36869	7.65911	250.045	874.741	3.08109	4.05175	0.529448	7.82407	975.443	391.092	33.187	27.6727	898.15	23.3525	383.188	29.8049	5.53387	11.5611	16.8245	150.581	5839.22	4172.07	19.507	31.126	64.3127	12.4075	119.567
2_3.d	4.29479	1.15362	361.625	1.47406	9.35223	157.884	554.539	0.606431	3.02216	0.649748	7.63037	404.806	119.771	6.15826	18.4965	603.565	9.97114	207.201	33.2894	4.63523	3.52679	7.0632	17.6074	1502.15	1928.18	4.90859	98.8645	54.1912	37.8513	166.81
8_3.d	8.53714	4.28836	2211.94	3.70424	19.0429	280.437	1751.6	11.8015	8.72136	8.11056	8.14546	1672.74	172.307	81.8507	220.262	217.642	91.6816	235.517	1.98111	12.0139	35.5259	103.417	256.526	2015.88	2034.02	103.513	66.4012	228.33	178.375	1511.59
3_3.d	20.5249	1.91872	370.292	1.93028	5.04265	45.7325	175.428	0.646354	0.827424	0.352973	6.51625	235.623	86.4203	13.5152	10.3267	335.594	15.7294	171.033	36.1916	2.78089	3.34449	7.28645	29.3427	311.836	368.758	8.2155	83.1458	197.737	69.9895	191.656
14_3.d	6.75512	2.05859	269.758	2.17686	6.62771	43.0223	182.416	0.879336	1.18267	1.32582	6.80633	243.934	87.6411	8.22977	11.6673	307.48	7.17584	156.828	34.2736	2.88951	3.30723	1.50197	31.3781	335.588	371.371	8.61336	27.4758	9.12019	33.9271	102.684
5_3.d	2.15884	0.374674	227.441	1.50754	2.62985	136.611	339.119	1.41712	3.62152	1.41712	5.18178	399.478	49.9211	12.1411	20.3917	588.574	21.564	168.78	2.97137	3.85177	5.42221	11.0051	34.7464	1551.1	1597.71	6.69602	12.7473	88.9711	13.0075	136.839
18_3.d	10.093	1.66603	382.042	19.1036	15.0773	94.3429	479.681	2.18719	4.55665	4.86718	7.76318	407.425	94.6931	31.001	59.1168	625.079	27.4577	118.581	34.2122	1.79711	8.37211	43.0802	48.5052	717.318	1036.84	11.1391	83.4478	0	22.5617	86.9722
16_3.d	1.17506	1.50147	61.3496	0.673849	1.07548	52.3057	122.704	0.264116	1.01873	2.49024	5.15026	321.933	188.755	0.919175	1.07237	-0.328197	1.87612	-8.18398	13.8735	11.4252	3.98413	191.372	32.4775	292.685	208.881	1.05844	2.70064	13.8952	1.7859	3.22334
22_3.d	21.3561	1.62769	495.814	1.43236	1.96584	29.5245	499.777	0.851131	0.992986	0.522624	6.52534	518.4	280.86	14.9667	15.1654	176.636	5.86305	169.551	32.4984	7.31993	2.72632	9.08502	26.6387	250.052	417.044	2.54192	94.1096	152.145	53.0992	177.948
20_3.d	2.9275	0.65122	833.215	0.427817	12.1725	430.499	1234.4	2.87441	2.25523	1.9483	6.31196	2005.96	263.591	18.776	59.9303	2832.79	36.4127	924.663	32.8381	6.34319	12.915	8.27531	33.7585	5288.01	7678.93	10.288	97.8052	1.62525	26.004	260.214
4_4.d	19.1033	1.42828	1534.21	2.6058	8.78448	270.383	750.851	2.61783	2.96789	2.45549	7.72667	740.053	508.406	24.4511	23.7047	754.945	24.2515	435.525	24.9116	4.41687	7.04559	11.5033	58.1572	4062.4	2965.66	5.11958	18.3273	4.84318	3.96842	24.8133
2_4.d	2.7542	1.57917	314.278	5.60607	15.185	106.607	400.26	0.983735	1.54083	0.786283	7.07654	383.927	102.475	9.45684	10.7685	460.456	6.945	158.24	50.6777	2.44004	5.08058	2.31491	9.97502	507.969	616.872	6.90545	229.288	798.166	310.768	312.312
8_4.d	6.39008	1.43329	861.159	3.10116	17.4227	274.954	1124.93	5.49325	5.80072	3.2744	6.54246	727.584	84.2035	27.082	106.26	1915.16	39.0964	158.516	38.8084	3.8234	13.689	25.1483	36.2179	3043.03	3035.1	46.4583	59.7579	391.665	526.659	2853.02
3_4.d	1.94169	0.223763	135.916	0.384086	3.27968	57.2269	259.011	0.874246	0.929035	0.950475	9.41661	164.625	76.0006	6.60597	9.57267	395.679	16.9111	155.115	33.4664	1.52285	4.15685	2.39304	27.3084	318.191	346.12	6.8872	28.7248	47.9632	30.7693	129.538
14_4.d	5.89089	0.249739	380.438	0.943735	9.58127	51.5613	258.3	1.24805	1.45556	0.655605	9.13937	311.895	107.456	9.03602	8.24339	417.869	13.945	244.983	31.4958	2.57136	2.14398	1.98634	30.5236	204.373	222.171	6.32313	12.7536	119.585	48.7512	144.738
5_4.d	2.84099	0.620808	385.677	1.93286	5.50625	188.309	649.945	0.190701	9.34433	0.11442	4.0276	299.649	97.7615	4.67867	7.82961	490.641	13.6664	233.622	46.5205	4.19491	1.58138	13.1225	13.9405	872.56	1055.58	3.1122	4.89875	172.436	5.71521	82.2991
18_4.d	10.336	0.663916	393.749	19.8928	17.6337	123.142	509.362	2.25649	3.82637	4.61297	8.10937	447.092	94.2664	35.4103	75.1892	607.099	23.9223	147.054	30.5546	2.07517	5.9992	33.0169	48.2546	767.546	1093.43	15.4151	125.229	39.5688	52.8449	212.044
16_4.d	0.735537	1.54463	220.727	0.0741083	1.06573	26.6973	109.761	1.04493	0.870771	7.79824	3.19283	325.798	63.3051	12.2514	11.9687	783.654	32.2458	206.28	8.62173	5.98243	15.4678	106.98	10.6493	450.345	435.332	2.70422	0	168.271	15.8616	79.7677
22_4.d	23.9778	0.724068	593.61	15.7318	9.95952	81.3407	476.408	1.04503	1.81045	2.26235	7.94225	389.949	120.953	11.113	9.95607	274.256	6.18354	146.31	28.3541	4.24553	3.02344	8.50189	18.7441	1138.15	1446.45	4.80618	160.458	544.054	320.628	912.939
20_4.d	5.02515	2.89947	1214.79	1.31713	18.9643	296.782	1740.47	5.74675	3.44465	6.9301	8.67113	1278.93	218.185	38.3295	81.8915	1954.51	47.9057	582.533	43.0005	7.5636	9.16324	8.85922	62.8887	1967.83	2482.12	17.5195	35.0006	0	9.05866	144.826
4_5.d	19.9805	0.574782	860.843	1.22277	13.3378	559.528	1370.49	3.1232	3.94118	1.92665	8.24064	1088.66	445.664	25.5794	28.6606	739.997	23.9143	404.81	26.8566	3.0626	10.1487	13.6143	102.883	3471.57	2912.43	6.24633	9.51556	4.28723	3.5702	18.2842
2_5.d	2.73331	1.89916	412.454	1.61042	7.69441	623.763	1892.66	0.879139	3.24985	0.915358	6.97384	419.845	128.557	9.4242	19.9197	728.436	14.5971	199.112	51.0312	3.838	10.3111	4.30506	15.2774	769.012	990.373	12.7985	223.251	835.554	323.25	473.164
8_5.d	2.73948	3.67646	884.728	2.01849	19.6769	660.501	2047.05	8.6664	8.24312	6.25761	7.51874	765.123	89.7232	34.6023	116.465	189.762	45.7041	224.743	42.6344	5.16036	20.3682	45.8597	54.0803	6416.27	8808.39	57.3157	30.8074	47.7488	152.473	1248.97
3_5.d	4.93334	0.719254	181.906	0.739441	4.23032	96.0732	308.877	0.721718	0.359497	0.708101	7.58485	185.261	44.267	8.41206	10.3815	337.822	12.3746	148.172	35.1304	1.86477	4.80482	3.08161	25.5892	524.343	716.476	12.9734	40.2371	80.4148	55.3261	202.079
14_5.d	7.19635	0.23214	395.328	1.24671	6.4276	82.4193	223.328	0.444216	0.976785	0.316596	7.62285	240.848	67.7206	8.40259	5.5291	284.631	4.64067	136.672	32.8503	1.54885	3.48693	5.04481	19.1612	664.181	818.464	4.22655	18.1626	19.8739	25.2816	126.02
5_5.d	2.30367	0.900681	254.469	3.28228	1.94195	68.6737	257.739	0.685591	4.14726	1.04524	4.33833	330.628	75.9238	14.9803	15.3398	898.172	11.3703	200.695	44.8032	3.33571	11.2005	18.3791	28.5824	1258.5	1367.2	13.474	125.148	326.153	87.7682	359.318
18_5.d	9.34127	2.60101	269.428	25.0915	30.6503	87.7561	380.751	2.06392	2.92438	3.72769	7.81641	323.621	67.7227	30.0629	61.9438	493.603	18.5359	120.35	37.2399	2.03888	8.56206	28.9898	44.2788	1132.3	1475.45	4.20372	93.5495	66.0168	71.4411	140.106
16_5.d	4.40594	3.70099	38.408	2.70553	2.25897	28.8713	118.06	0.4827	2.35316	2.29283	3.68059	81.0287	6.50949	0.981935	6.1371	157.159	73.2462	103.819	4.37986	5.91281	7.12969	151.762	10.5558	359.4	376.42	2.64561	111.8	442	7.8	140.4
22_5.d	39.8378	1.82787	718.185	1.00642	5.40465	65.5238	281.769	0.52856	2.22111	0.583438	7.35651	216.159	180.418	7.07542	8.30691	233.661	4.77882	117.82	35.7033	2.86306	1.83253	6.70663	10.9714	402.789	470.024	5.04167	106.661	53.8106	46.1111	189.366
20_5.d	4.39998	0.587515	483.04	0.944919	8.09428	93.7425	424.958	0.921976	1.05893	0.78747	7.55678	369.805	72.7085	7.37105	14.6842	486.106	12.0009	117.275	24.8401	2.35337	3.94363	3.65977	16.1307	505.284	592.351	3.5259	0	0	4.34802	61.2372
4_6.d	43.7721	1.67082	1591.15	2.70139	12.9673	389.838	1362.72	4.32901	7.02125	1.675	8.62742	1596.9	544.149	38.8311	53.6903	984.702	24.7154	338.599	30.7693	5.2264	11.4314	20.6488	177.604	6185.57	5204.7	15.4384	42.6896	1.30747	8.17562	67.7994
2_6.d	3.01535	0.62101	208.126	1.6084	8.98453	138.257	457.746	0.471126	1.79909	0.443575	7.8824	178.782	13.905	11.0831	26.9162	274.379	11.5776	65.1543	34.7142	2.46034	9.73352	8.24304	22.7002	1450.07	1732.02	6.96065	27.701	84.7439	102.231	836.491
8_6.d	4.07886	3.6518	887.834	0.996329	18.2538	600.1	1719.22	9.61954	7.92315	6.77749	7.45685	1313.06	186.676	57.8119	225.042	1761.46	70.1649	275.084	42.4187	7.43384	23.6438	42.6653	89.3895	4551.66	5500.99	57.1674	79.1824	102.673	146.868	964.722
3_6.d	1.43315	0.97128	164.062	0.82603	4.10054	199.464	457.139	0.691268	1.06611	0.722911	7.565	167.434	60.9329	8.80445	9.63368	332.499	17.7986	163.61	36.4036	1.30461	1.13533	3.60021	17.926	787.667	1041.67	5.81398	34.04	0	21.3334	82.1464
14_6.d	5.26181	0.901622	251.592	0.485152	5.35381	165.359	454.101	1.16303	0.557726	0.486359	9.80118	264.729	78.6123	14.8365	11.785	506.823	11.5178	247.593	39.9308	4.64147	3.38	5.49181	30.3628	1184.89	1295.19	9.09111	10.5105	42.3466	24.5111	107.175
5_6.d	4.99501	2.28585	250.996	1.70799	0.964951	127.432	244.568	0.478924	8.25781	0.682104	3.12026	194.825	45.2719	12.3932	7.93724	350.703	5.73138	71.5598	52.2682	1.43115	4.20025	41.3168	27.7803	686.409	776.305	1.78391	0	101.922	9.82771	119.429
18_6.d	8.33033	2.12956	513.524	77.6785	36.7038	147	656.321	1.48144	3.74818	8.53199	11.608	575.345	82.3398	50.8669	87.3403	989.464	34.2685	191.309	38.8292	2.68116	10.9741	51.8403	79.5797	857.049	1233.52	13.9353	107.282	48.4771	60.0789	217.635
16_6.d	4.15935	0.823205	77.0533	0.235952	1.70296	20.0307	71.6106	0.681375	0.883658	0.537647	4.60993	162.162	12.2819	4.84384	2.68783	681.328	18.0576	195.9	30.3929	0.773556	10.6801	2.84758	6.81299	96.9231	303.88	2.20669	0	7.96576	1.09872	30.4896
22_6.d	19.9434	1.5186	669.728	3.03751	35.2917	41.392	255.539	0.161038	0.622091	0.0794158	8.55044	237.736	89.3803	3.6859	4.14792	119.318	3.6521	73.8746	30.9664	1.89208	7.03556	5.1798	7.38207	275.407	243.232	2.1491	98.0525	81.4887	41.4094	63.3731
20_6.d	5.64819	0.794184	693.623	0.912227	10.5043	134.261	827.733	2.72844	2.29764	2.73307	9.50091	903.591	214.902	25.0543	37.3462	1043.95	21.2336	301.053	35.0987	6.27715	6.70297	10.4314	44.4539	605.959	807.894	9.88142	36.4256	0	6.35538	62.285
